# Supplementary material for: Differentially Expressed Genes Induced by Erythropoietin Receptor Overexpression in Rat Mammary Adenocarcinoma RAMA 37-28 Cells
Source: Int J Mol Sci. 2023 May 9;24(10):8482. doi: 10.3390/ijms24108482 (PMC10218110; doi:10.3390/ijms24108482)
Supplement: Supplementary file 1 [file ijms-24-08482-s001.zip › Supplementary_Table_S1.xlsx]

## Sheet: Hodnoty_Omnalysis
ENSEMBLGENE	logFC	logCPM	Pvalue	logFC	logCPM	Pvalue	logFC	logCPM	Pvalue	logFC	logCPM	Pvalue
															Table S1.
ENSRNOG00000000001	-0.0995788	2.90932	0.712375	-0.226845	2.90932	0.391181	0.134736	2.90932	0.611592	0.262002	2.90932	0.313177			RNA-seq analysis of RAMA 37-28 compared to RAMA 37 cells. cDNA libraries were prepared from biological replicates that had an optimal fragment size between 150–300 nt. Sequencing yielded 10 million raw reads per sample of both the RAMA 37-28 and RAMA 37 cell lines. A total of 15,177 genes were mapped for each sample. Genes with a minimum mean logCPM (counts per million) of 3 were considered diffe…
ENSRNOG00000000017	0.200517	7.29692	0.0711278	-0.235713	7.29692	0.0311413	0.00611673	7.29692	0.956139	0.442347	7.29692	5.39e-05
ENSRNOG00000000024	0.396024	5.97183	0.00651562	0.128002	5.97183	0.371744	0.186443	5.97183	0.209001	0.454465	5.97183	0.00188431
ENSRNOG00000000033	0.663676	3.9869	0.00340934	-0.0150989	3.9869	0.943406	-0.19845	3.9869	0.392856	0.480326	3.9869	0.0274155
ENSRNOG00000000034	-0.469328	4.22354	0.00584242	0.00636232	4.22354	0.971811	0.122134	4.22354	0.44401	-0.353557	4.22354	0.0361483
ENSRNOG00000000040	0.36618	2.93455	0.155912	0.379751	2.93455	0.14001	0.0609749	2.93455	0.819166	0.0474039	2.93455	0.858537
ENSRNOG00000000043	-0.246757	2.77676	0.375187	0.322537	2.77676	0.28011	0.0134671	2.77676	0.959339	-0.555828	2.77676	0.0503197
ENSRNOG00000000044	-0.0255459	4.47817	0.881208	0.139304	4.47817	0.421315	0.0380367	4.47817	0.821245	-0.126813	4.47817	0.457448
ENSRNOG00000000047	-0.364756	6.28418	0.0395643	0.346524	6.28418	0.0552156	-0.0277536	6.28418	0.873763	-0.739033	6.28418	3.56e-05
ENSRNOG00000000048	-0.355614	4.51164	0.0357757	-0.120125	4.51164	0.487383	0.111257	4.51164	0.4929	-0.124233	4.51164	0.453397
ENSRNOG00000000054	-0.185346	4.52134	0.326154	-0.00717682	4.52134	0.970049	0.148107	4.52134	0.424972	-0.0300614	4.52134	0.872834
ENSRNOG00000000062	0.0518084	4.09648	0.777702	-0.0997536	4.09648	0.578486	0.0954456	4.09648	0.601815	0.247008	4.09648	0.167271
ENSRNOG00000000064	0.00561376	8.35821	0.960663	-0.129299	8.35821	0.254782	-0.0492325	8.35821	0.664303	0.0856805	8.35821	0.448922
ENSRNOG00000000066	-0.167976	3.33357	0.516637	0.10901	3.33357	0.681416	0.0127157	3.33357	0.959562	-0.264271	3.33357	0.303483
ENSRNOG00000000068	0.28227	5.71443	0.0340806	-0.0407989	5.71443	0.753332	0.109238	5.71443	0.419265	0.432307	5.71443	0.00104038
ENSRNOG00000000073	0.194999	2.1975	0.622102	-0.124228	2.1975	0.744637	-0.0656295	2.1975	0.86793	0.253598	2.1975	0.504414
ENSRNOG00000000075	0.117844	4.73526	0.521373	-0.0148012	4.73526	0.934984	0.0358513	4.73526	0.845039	0.168497	4.73526	0.352224
ENSRNOG00000000081	-0.216127	5.14269	0.111582	0.0900202	5.14269	0.519239	0.0946205	5.14269	0.473161	-0.211526	5.14269	0.118924
ENSRNOG00000000082	-0.0865939	6.09663	0.50159	0.0420849	6.09663	0.745361	0.00978356	6.09663	0.93863	-0.118895	6.09663	0.352241
ENSRNOG00000000095	0.0747413	4.71218	0.672967	-0.160244	4.71218	0.354843	-0.0249203	4.71218	0.887007	0.210065	4.71218	0.220571
ENSRNOG00000000098	0.269939	6.80605	0.0171603	0.124503	6.80605	0.267525	0.0637794	6.80605	0.576007	0.209215	6.80605	0.064333
ENSRNOG00000000104	-0.143763	5.11799	0.451684	-0.361171	5.11799	0.0553854	-0.1696	5.11799	0.361901	0.0478084	5.11799	0.794445
ENSRNOG00000000105	-0.0348624	2.39428	0.91752	-0.278137	2.39428	0.391636	-0.176973	2.39428	0.580922	0.0663021	2.39428	0.830079
ENSRNOG00000000108	-0.392169	7.40834	0.000252818	-0.171312	7.40834	0.112019	-0.057087	7.40834	0.586059	-0.277944	7.40834	0.00845613
ENSRNOG00000000112	0.0464713	7.16786	0.743152	-0.263713	7.16786	0.0610441	-0.0608112	7.16786	0.666669	0.249373	7.16786	0.0751761
ENSRNOG00000000113	0.307033	3.71806	0.113697	-0.0258553	3.71806	0.88827	-0.163439	3.71806	0.398305	0.16945	3.71806	0.35515
ENSRNOG00000000121	0.414277	4.44517	0.0103459	0.0318232	4.44517	0.835823	-0.0819475	4.44517	0.619028	0.300506	4.44517	0.0547859
ENSRNOG00000000122	-0.00417205	5.98943	0.969669	-0.0913993	5.98943	0.399829	0.0630306	5.98943	0.561764	0.150258	5.98943	0.162084
ENSRNOG00000000123	-0.282376	1.44323	0.480179	0.0941572	1.44323	0.824216	0.394199	1.44323	0.31869	0.017666	1.44323	0.966402
ENSRNOG00000000127	0.159167	2.02315	0.711346	0.275746	2.02315	0.524976	-0.328709	2.02315	0.429404	-0.445287	2.02315	0.288541
ENSRNOG00000000130	-1.32652	2.34318	0.00082851	-0.368778	2.34318	0.402603	-0.30901	2.34318	0.342494	-1.26675	2.34318	0.000446408
ENSRNOG00000000145	1.40077	1.81125	0.0011313	0.298872	1.81125	0.42105	-0.34667	1.81125	0.470368	0.755223	1.81125	0.0672939
ENSRNOG00000000150	-0.0172933	5.86211	0.884143	0.0149867	5.86211	0.899487	0.0710616	5.86211	0.545407	0.0387816	5.86211	0.741353
ENSRNOG00000000151	-0.365767	1.26707	0.362686	0.697207	1.26707	0.140516	1.40422	1.26707	0.0022369	0.341245	1.26707	0.529407
ENSRNOG00000000155	0.169888	2.26639	0.613952	0.333944	2.26639	0.32947	0.0522071	2.26639	0.877625	-0.11185	2.26639	0.745853
ENSRNOG00000000157	-0.134829	6.41648	0.19915	-0.130466	6.41648	0.213122	-0.0432138	6.41648	0.673215	-0.0475768	6.41648	0.641699
ENSRNOG00000000161	0.310596	2.54323	0.273163	0.29209	2.54323	0.298943	0.0715023	2.54323	0.806628	0.0900078	2.54323	0.756106
ENSRNOG00000000164	-0.293624	8.10702	0.00363146	0.0515811	8.10702	0.611906	-0.0586563	8.10702	0.556393	-0.403861	8.10702	5.94e-05
ENSRNOG00000000165	0.734982	2.68623	0.0201721	-0.2407	2.68623	0.388917	-0.308334	2.68623	0.345802	0.667348	2.68623	0.020495
ENSRNOG00000000166	-0.164857	5.89592	0.227004	-0.172838	5.89592	0.204157	-0.0354414	5.89592	0.790309	-0.0274605	5.89592	0.836346
ENSRNOG00000000168	7.76669	2.13687	3.44e-20	-0.21506	2.13687	0.481584	0	2.13687	1	7.98175	2.13687	2.81e-24
ENSRNOG00000000169	0.418709	2.20285	0.194198	0.12541	2.20285	0.681294	-0.470493	2.20285	0.130756	-0.177195	2.20285	0.547259
ENSRNOG00000000170	-0.145437	7.97257	0.130688	-0.0308939	7.97257	0.748696	0.0014654	7.97257	0.987743	-0.113077	7.97257	0.236935
ENSRNOG00000000172	-0.816639	6.71408	8.99e-06	0.228753	6.71408	0.220941	0.19653	6.71408	0.276013	-0.848862	6.71408	4.43e-06
ENSRNOG00000000177	-0.195238	6.59433	0.057929	-0.000234884	6.59433	0.998198	-0.024773	6.59433	0.805126	-0.219777	6.59433	0.0303526
ENSRNOG00000000185	-0.406871	2.55666	0.225691	0.195586	2.55666	0.583225	0.218478	2.55666	0.499661	-0.383979	2.55666	0.264018
ENSRNOG00000000186	-1.64293	0.167552	0.0889166	-0.856605	0.167552	0.42793	-0.688545	0.167552	0.29053	-1.47487	0.167552	0.045024
ENSRNOG00000000190	-0.570748	2.23184	0.0548198	0.0683519	2.23184	0.835397	0.389089	2.23184	0.164275	-0.25001	2.23184	0.42019
ENSRNOG00000000204	-0.0980946	7.98317	0.282102	0.0844097	7.98317	0.356906	0.120189	7.98317	0.185542	-0.0623148	7.98317	0.49445
ENSRNOG00000000219	-0.947461	1.41868	0.0381524	-0.130372	1.41868	0.798088	0.516176	1.41868	0.218276	-0.300913	1.41868	0.519993
ENSRNOG00000000221	0.308905	6.23691	0.00528101	-0.280369	6.23691	0.0079928	-0.111277	6.23691	0.31594	0.477997	6.23691	6.36e-06
ENSRNOG00000000230	0.346908	3.23414	0.182615	0.396793	3.23414	0.128025	-0.0472106	3.23414	0.858029	-0.0970955	3.23414	0.713393
ENSRNOG00000000231	-2.53085	0.631342	0.000827961	0.535053	0.631342	0.643641	0.0442912	0.631342	0.93223	-3.02161	0.631342	0.000175993
ENSRNOG00000000236	-0.017166	6.53862	0.865931	0.0321865	6.53862	0.751839	0.152441	6.53862	0.132863	0.103089	6.53862	0.309961
ENSRNOG00000000237	0.213507	2.20442	0.529739	0.0266713	2.20442	0.935497	0.20907	2.20442	0.551995	0.395905	2.20442	0.245739
ENSRNOG00000000244	0.321171	3.45648	0.114683	-0.0478698	3.45648	0.802395	0.0254838	3.45648	0.903055	0.394525	3.45648	0.0444654
ENSRNOG00000000246	0.155876	6.81266	0.117801	-0.0390557	6.81266	0.691127	0.0222438	6.81266	0.823485	0.217176	6.81266	0.0272432
ENSRNOG00000000247	-0.0934784	5.6816	0.502597	0.111261	5.6816	0.430087	0.142926	5.6816	0.301176	-0.0618135	5.6816	0.658358
ENSRNOG00000000248	-0.16622	10.7734	0.085195	0.09683	10.7734	0.316358	0.106248	10.7734	0.270711	-0.156802	10.7734	0.104422
ENSRNOG00000000249	-0.129614	4.15665	0.454552	-0.0732276	4.15665	0.673502	0.202376	4.15665	0.236655	0.145989	4.15665	0.39458
ENSRNOG00000000250	-0.0211531	6.24939	0.862688	-0.0746114	6.24939	0.539789	0.0836961	6.24939	0.491016	0.137154	6.24939	0.256657
ENSRNOG00000000258	-1.39235	2.55525	9.82e-07	0.0742444	2.55525	0.836386	0.193923	2.55525	0.394174	-1.27268	2.55525	1.01e-05
ENSRNOG00000000262	0.229841	2.97735	0.393579	0.340754	2.97735	0.210143	-0.0538966	2.97735	0.841528	-0.16481	2.97735	0.544677
ENSRNOG00000000264	0.396691	3.97445	0.0176521	0.101707	3.97445	0.522	0.0334385	3.97445	0.847632	0.328422	3.97445	0.0468011
ENSRNOG00000000279	0.0610699	2.3511	0.846289	-0.139451	2.3511	0.646275	-0.187298	2.3511	0.533967	0.0132229	2.3511	0.963663
ENSRNOG00000000283	0.269618	3.00524	0.268752	0.177143	3.00524	0.459251	0.0646364	3.00524	0.795695	0.157111	3.00524	0.52141
ENSRNOG00000000288	-0.422006	6.12069	0.00950433	0.318491	6.12069	0.0564049	0.239145	6.12069	0.136805	-0.501353	6.12069	0.00239467
ENSRNOG00000000302	-0.262814	4.50786	0.130472	0.0276756	4.50786	0.87675	-0.172117	4.50786	0.293225	-0.462606	4.50786	0.00594409
ENSRNOG00000000303	0.115991	5.54147	0.32137	-0.0358799	5.54147	0.754444	0.102521	5.54147	0.383165	0.254392	5.54147	0.0273001
ENSRNOG00000000304	-0.13276	8.72158	0.160462	-0.0557762	8.72158	0.555674	-0.0685274	8.72158	0.465958	-0.145512	8.72158	0.121916
ENSRNOG00000000306	-0.470081	2.86884	0.0919799	-0.452386	2.86884	0.104202	0.34367	2.86884	0.199979	0.325974	2.86884	0.223112
ENSRNOG00000000307	0.377551	0.810944	0.48752	0.0325845	0.810944	0.949433	1.02627	0.810944	0.11708	1.37124	0.810944	0.0265198
ENSRNOG00000000308	0.301766	3.74996	0.132966	0.109255	3.74996	0.575269	-0.160732	3.74996	0.422333	0.0317788	3.74996	0.870079
ENSRNOG00000000312	-0.255836	5.09963	0.0551674	-0.0166117	5.09963	0.903113	0.107221	5.09963	0.405217	-0.132003	5.09963	0.316411
ENSRNOG00000000314	-0.0499736	7.59161	0.601047	-0.104168	7.59161	0.27415	-0.0413759	7.59161	0.661947	0.012818	7.59161	0.891893
ENSRNOG00000000322	0.224795	5.27568	0.110924	0.157623	5.27568	0.259434	-0.0176494	5.27568	0.90067	0.0495227	5.27568	0.72382
ENSRNOG00000000327	-0.567796	6.19285	4.56e-07	-0.0187334	6.19285	0.872757	-0.0292273	6.19285	0.783651	-0.578289	6.19285	1.75e-07
ENSRNOG00000000340	0.0525239	7.77135	0.589818	-0.117061	7.77135	0.226615	0.111399	7.77135	0.252632	0.280984	7.77135	0.00369596
ENSRNOG00000000341	0.802103	0.280097	0.287201	-0.683174	0.280097	0.246274	2.10679	0.280097	0.0650706	3.59207	0.280097	6.83e-05
ENSRNOG00000000387	0.0755755	5.35074	0.618537	0.124754	5.35074	0.411584	-0.0854659	5.35074	0.568973	-0.134645	5.35074	0.370018
ENSRNOG00000000392	0.183996	3.99514	0.372592	-0.0710327	3.99514	0.722753	-0.164845	3.99514	0.417095	0.0901839	3.99514	0.647142
ENSRNOG00000000394	-0.976773	1.00074	0.0751686	0.291504	1.00074	0.652477	0.502811	1.00074	0.317098	-0.765466	1.00074	0.197199
ENSRNOG00000000395	-0.00940834	5.2435	0.947805	0.164501	5.2435	0.258046	0.0285726	5.2435	0.840431	-0.145336	5.2435	0.311551
ENSRNOG00000000396	-0.00748273	6.92892	0.944864	0.000936956	6.92892	0.993083	-0.149189	6.92892	0.161575	-0.157609	6.92892	0.138692
ENSRNOG00000000397	-0.040921	8.02993	0.635966	0.027177	8.02993	0.753524	-0.0277316	8.02993	0.746416	-0.0958296	8.02993	0.264387
ENSRNOG00000000398	-0.0209582	2.93888	0.928463	0.012995	2.93888	0.955597	0.212965	2.93888	0.36298	0.179011	2.93888	0.444413
ENSRNOG00000000408	0.231595	6.84239	0.0341849	-0.00579144	6.84239	0.957174	-0.160318	6.84239	0.14076	0.0770682	6.84239	0.472778
ENSRNOG00000000411	0.158878	7.13245	0.109549	0.0214173	7.13245	0.827766	-0.0889022	7.13245	0.368222	0.0485583	7.13245	0.620108
ENSRNOG00000000414	0.385503	2.47735	0.175151	0.185083	2.47735	0.498105	-0.393601	2.47735	0.154164	-0.193181	2.47735	0.466222
ENSRNOG00000000415	-0.123233	5.62662	0.306622	0.0760925	5.62662	0.534219	0.0323968	5.62662	0.783173	-0.166929	5.62662	0.162706
ENSRNOG00000000417	-0.258169	7.55636	0.0623934	0.0102187	7.55636	0.941433	-0.0296207	7.55636	0.829278	-0.298009	7.55636	0.0308908
ENSRNOG00000000418	0.00786296	4.8754	0.958719	0.00400869	4.8754	0.978867	-0.0863121	4.8754	0.56045	-0.0824578	4.8754	0.576579
ENSRNOG00000000420	0.329339	6.75665	0.0100918	0.0686197	6.75665	0.587523	-0.0984374	6.75665	0.442907	0.162282	6.75665	0.200739
ENSRNOG00000000421	0.0589076	5.45311	0.695232	-0.00612988	5.45311	0.967268	-0.111512	5.45311	0.451729	-0.0464741	5.45311	0.752104
ENSRNOG00000000422	0.0112019	3.00646	0.967873	-0.165085	3.00646	0.544033	0.333663	3.00646	0.240237	0.50995	3.00646	0.0662053
ENSRNOG00000000431	0.0650567	7.88822	0.553453	-0.114663	7.88822	0.293935	0.00559298	7.88822	0.959283	0.185313	7.88822	0.0892317
ENSRNOG00000000432	-0.161571	3.5247	0.535029	-0.231879	3.5247	0.369205	0.227051	3.5247	0.378552	0.29736	3.5247	0.244691
ENSRNOG00000000435	0.180822	3.80145	0.339269	0.296131	3.80145	0.121506	0.135826	3.80145	0.481301	0.0205176	3.80145	0.916181
ENSRNOG00000000436	0.493622	2.61161	0.0709746	0.527678	2.61161	0.0534913	-0.356263	2.61161	0.190539	-0.390318	2.61161	0.15134
ENSRNOG00000000437	0.332517	5.79148	0.00848803	-0.0403755	5.79148	0.741555	-0.039005	5.79148	0.759712	0.333887	5.79148	0.00688831
ENSRNOG00000000438	0.111893	5.14965	0.579801	0.22664	5.14965	0.263943	-0.151544	5.14965	0.44962	-0.266291	5.14965	0.185727
ENSRNOG00000000439	-0.842687	2.21649	0.0180225	-0.0944647	2.21649	0.807997	0.439706	2.21649	0.184633	-0.308515	2.21649	0.393474
ENSRNOG00000000440	-0.19687	4.19135	0.30991	0.248384	4.19135	0.218305	0.159446	4.19135	0.401927	-0.285808	4.19135	0.148981
ENSRNOG00000000442	-0.448247	0.35711	0.517971	0.420475	0.35711	0.589868	0.619212	0.35711	0.370221	-0.24951	0.35711	0.748465
ENSRNOG00000000457	0.162117	5.74558	0.18799	0.100583	5.74558	0.4103	0.0362683	5.74558	0.768891	0.0978021	5.74558	0.424429
ENSRNOG00000000459	-0.0446598	7.26489	0.643564	0.00367058	7.26489	0.969682	0.00183103	7.26489	0.984718	-0.0464994	7.26489	0.626864
ENSRNOG00000000463	-1.71356	1.07756	0.00132558	-0.279684	1.07756	0.674695	0.287765	1.07756	0.485928	-1.14612	1.07756	0.0268293
ENSRNOG00000000464	-0.198125	5.15555	0.300428	0.155354	5.15555	0.424165	0.317009	5.15555	0.0970505	-0.036469	5.15555	0.850959
ENSRNOG00000000465	0.190856	6.61746	0.177449	0.0819557	6.61746	0.560542	-0.0389036	6.61746	0.783233	0.0699964	6.61746	0.618904
ENSRNOG00000000466	0.216153	5.48902	0.1257	-0.12947	5.48902	0.344899	-0.142112	5.48902	0.310697	0.203512	5.48902	0.134803
ENSRNOG00000000470	-0.582901	2.35839	0.0433198	-0.188838	2.35839	0.537318	0.507239	2.35839	0.066552	0.113176	2.35839	0.699922
ENSRNOG00000000473	-1.48852	2.26201	0.01192	-1.78943	2.26201	0.00231199	1.37156	2.26201	0.0179489	1.67247	2.26201	0.00363306
ENSRNOG00000000474	-0.307471	4.99572	0.0526194	-0.198698	4.99572	0.213158	0.285745	4.99572	0.0667186	0.176972	4.99572	0.258984
ENSRNOG00000000476	0.0733578	6.06266	0.513379	-0.144065	6.06266	0.190151	-0.109409	6.06266	0.321554	0.108013	6.06266	0.317733
ENSRNOG00000000477	-0.095677	5.62939	0.468189	0.00853103	5.62939	0.948707	-0.117676	5.62939	0.358198	-0.221884	5.62939	0.0849244
ENSRNOG00000000479	-0.223808	6.40648	0.16484	-0.139536	6.40648	0.387177	-0.150152	6.40648	0.343375	-0.234424	6.40648	0.139748
ENSRNOG00000000480	-0.360871	2.24583	0.373982	1.11567	2.24583	0.0154526	0.717847	2.24583	0.0818281	-0.758696	2.24583	0.105563
ENSRNOG00000000481	-0.00386438	8.08325	0.974557	0.249585	8.08325	0.0402264	0.14907	8.08325	0.218556	-0.104379	8.08325	0.390672
ENSRNOG00000000485	0.135298	4.5482	0.546707	0.245243	4.5482	0.276902	-0.251925	4.5482	0.255017	-0.36187	4.5482	0.103698
ENSRNOG00000000486	0.903421	0.845995	0.0950933	0.81524	0.845995	0.124586	0.0531137	0.845995	0.930534	0.141295	0.845995	0.812889
ENSRNOG00000000487	1.98883	0.407233	0.0105859	0.0312207	0.407233	0.955886	-0.752468	0.407233	0.412702	1.20514	0.407233	0.0706086
ENSRNOG00000000488	1.15458	1.87452	0.000920767	0.82414	1.87452	0.0120532	-0.144201	1.87452	0.71761	0.186237	1.87452	0.619622
ENSRNOG00000000490	0.46626	4.56067	0.206103	0.487092	4.56067	0.186556	0.656292	4.56067	0.0814802	0.63546	4.56067	0.091536
ENSRNOG00000000493	0.339682	6.32142	0.104369	0.332041	6.32142	0.112105	0.159748	6.32142	0.4476	0.167389	6.32142	0.425823
ENSRNOG00000000498	-0.25107	4.60116	0.097833	0.12989	4.60116	0.411448	0.0672511	4.60116	0.643944	-0.313709	4.60116	0.038731
ENSRNOG00000000501	-0.248885	5.61784	0.0772019	-0.123727	5.61784	0.38258	0.0774206	5.61784	0.573781	-0.0477375	5.61784	0.730314
ENSRNOG00000000502	-0.0630767	5.14356	0.625571	0.100808	5.14356	0.442107	0.110272	5.14356	0.386951	-0.0536133	5.14356	0.678471
ENSRNOG00000000503	-0.162978	4.3924	0.358244	0.0681953	4.3924	0.706398	0.0264639	4.3924	0.877662	-0.20471	4.3924	0.243208
ENSRNOG00000000504	-0.0229114	4.1672	0.896377	0.161998	4.1672	0.365551	0.255146	4.1672	0.149758	0.070237	4.1672	0.696875
ENSRNOG00000000505	0.0357193	4.56604	0.872929	0.452421	4.56604	0.0475703	0.26256	4.56604	0.243709	-0.154141	4.56604	0.50303
ENSRNOG00000000506	0.263597	5.95559	0.0944262	0.128989	5.95559	0.409517	-0.0646701	5.95559	0.682117	0.069938	5.95559	0.655363
ENSRNOG00000000511	-0.167539	5.99341	0.241882	0.161831	5.99341	0.265267	0.275725	5.99341	0.0535013	-0.0536444	5.99341	0.711191
ENSRNOG00000000512	1.00344	4.31208	7.37e-09	0.171702	4.31208	0.272501	-0.0908639	4.31208	0.631447	0.740871	4.31208	1.35e-05
ENSRNOG00000000513	-0.147834	7.3496	0.192788	-0.150769	7.3496	0.183609	-0.0206126	7.3496	0.85435	-0.017678	7.3496	0.874758
ENSRNOG00000000517	-0.282291	0.478992	0.661948	0.376599	0.478992	0.596434	0.167347	0.478992	0.786089	-0.491543	0.478992	0.470616
ENSRNOG00000000519	-0.491999	6.29052	0.0120268	-0.350306	6.29052	0.0742497	-0.0881554	6.29052	0.64653	-0.229848	6.29052	0.233097
ENSRNOG00000000520	-0.105809	8.96269	0.454916	-0.14522	8.96269	0.3049	-0.00411176	8.96269	0.976786	0.0352988	8.96269	0.802645
ENSRNOG00000000521	1.23243	7.693	2.85e-32	-0.00347644	7.693	0.972012	-0.0769964	7.693	0.471036	1.15891	7.693	2.18e-29
ENSRNOG00000000523	-0.0931783	5.08293	0.723383	-0.489899	5.08293	0.0599518	-0.198354	5.08293	0.444661	0.198367	5.08293	0.439104
ENSRNOG00000000524	0.134987	5.88795	0.344233	-0.0784758	5.88795	0.5772	-0.00681274	5.88795	0.96181	0.20665	5.88795	0.140962
ENSRNOG00000000527	0.0357525	8.45892	0.786143	0.0722158	8.45892	0.583691	-0.0184724	8.45892	0.888352	-0.0549358	8.45892	0.676324
ENSRNOG00000000531	-0.135975	3.06447	0.561929	0.10145	3.06447	0.674605	0.112473	3.06447	0.621519	-0.124952	3.06447	0.594833
ENSRNOG00000000532	0.0381306	6.92331	0.752877	-0.0922804	6.92331	0.443287	-0.0713	6.92331	0.553174	0.059111	6.92331	0.620813
ENSRNOG00000000541	0.112143	6.9611	0.298459	-0.0451752	6.9611	0.672607	0.00495951	6.9611	0.963225	0.162278	6.9611	0.127986
ENSRNOG00000000543	-0.237673	6.42829	0.0466378	-0.157685	6.42829	0.187975	-0.162646	6.42829	0.160178	-0.242634	6.42829	0.0366594
ENSRNOG00000000546	-0.0312896	4.56639	0.827764	0.13204	4.56639	0.367074	-0.00125858	4.56639	0.992817	-0.164589	4.56639	0.247882
ENSRNOG00000000549	0.0661147	6.5118	0.501664	0.053651	6.5118	0.584261	-0.063832	6.5118	0.511423	-0.0513683	6.5118	0.595871
ENSRNOG00000000551	-0.860563	2.73711	0.00323507	0.0300649	2.73711	0.926451	0.232331	2.73711	0.379051	-0.658296	2.73711	0.02534
ENSRNOG00000000557	0.11144	8.46158	0.20678	-0.0668798	8.46158	0.446332	0.0699122	8.46158	0.428442	0.248232	8.46158	0.00472919
ENSRNOG00000000560	-0.131999	3.6858	0.547293	-0.213185	3.6858	0.324726	-0.0374056	3.6858	0.859176	0.0437798	3.6858	0.833271
ENSRNOG00000000561	-3.03706	0.673292	0.000183777	-1.3974	0.673292	0.169398	0.106281	0.673292	0.837343	-1.53338	0.673292	0.0183952
ENSRNOG00000000565	0.0021514	7.18056	0.985527	-0.0996922	7.18056	0.398541	-0.0186226	7.18056	0.874473	0.083221	7.18056	0.478253
ENSRNOG00000000567	-0.0882183	8.74326	0.356856	0.0203773	8.74326	0.831673	-0.144671	8.74326	0.128336	-0.253266	8.74326	0.00786399
ENSRNOG00000000568	-0.551702	4.8686	0.000556502	0.0788764	4.8686	0.639847	0.205587	4.8686	0.177974	-0.424991	4.8686	0.00831317
ENSRNOG00000000569	-2.41231	3.79909	5.98e-18	0.0652808	3.79909	0.853244	0.0154089	3.79909	0.944628	-2.46218	3.79909	9.43e-19
ENSRNOG00000000571	-0.112446	10.5205	0.306203	-0.263016	10.5205	0.0166792	-0.0351949	10.5205	0.748439	0.115375	10.5205	0.292849
ENSRNOG00000000572	0.0399679	3.41249	0.85374	0.308794	3.41249	0.168333	-0.274663	3.41249	0.180593	-0.543489	3.41249	0.0104149
ENSRNOG00000000574	-0.566846	0.525221	0.467551	-0.408291	0.525221	0.604979	0.551551	0.525221	0.470322	0.392996	0.525221	0.61095
ENSRNOG00000000576	-0.208447	4.60964	0.172365	0.0435622	4.60964	0.78097	0.178703	4.60964	0.230944	-0.0733063	4.60964	0.631919
ENSRNOG00000000579	-0.324341	7.18235	0.000767611	-0.0507851	7.18235	0.602617	-0.0154056	7.18235	0.869807	-0.288961	7.18235	0.00239171
ENSRNOG00000000581	0.0426633	4.69173	0.83663	0.381533	4.69173	0.0704437	0.0330839	4.69173	0.872353	-0.305786	4.69173	0.145142
ENSRNOG00000000583	-0.120091	7.739	0.241888	0.16895	7.739	0.102424	-0.14778	7.739	0.145036	-0.436821	7.739	1.96e-05
ENSRNOG00000000585	0.148747	8.58229	0.0712781	-0.108788	8.58229	0.183807	-0.0551971	8.58229	0.502421	0.202338	8.58229	0.0132689
ENSRNOG00000000586	0.125257	5.70075	0.333662	0.255627	5.70075	0.0501513	0.120993	5.70075	0.352993	-0.0093759	5.70075	0.943032
ENSRNOG00000000587	0.412566	5.61503	0.00209777	0.128648	5.61503	0.325545	0.0184384	5.61503	0.892731	0.302356	5.61503	0.0234207
ENSRNOG00000000593	-0.396606	5.58661	0.00214124	-0.120192	5.58661	0.362397	-0.113712	5.58661	0.350864	-0.390126	5.58661	0.00172939
ENSRNOG00000000595	-0.471682	5.15931	0.00126504	0.0812921	5.15931	0.595408	0.163018	5.15931	0.245366	-0.389956	5.15931	0.00793077
ENSRNOG00000000596	-0.0413061	6.43145	0.715876	-0.00633667	6.43145	0.95547	0.0692238	6.43145	0.538521	0.0342544	6.43145	0.760852
ENSRNOG00000000598	-0.158471	5.38053	0.206874	0.165323	5.38053	0.20117	0.0219936	5.38053	0.856672	-0.3018	5.38053	0.0161578
ENSRNOG00000000599	0.492822	4.01101	0.010027	0.309394	4.01101	0.0977726	0.30365	4.01101	0.138359	0.487079	4.01101	0.014855
ENSRNOG00000000604	0.0260252	7.23245	0.800052	-0.0692867	7.23245	0.497807	-0.000268885	7.23245	0.9979	0.095043	7.23245	0.349537
ENSRNOG00000000605	-0.050917	4.50799	0.770918	0.227667	4.50799	0.203892	-0.140226	4.50799	0.407204	-0.41881	4.50799	0.0157149
ENSRNOG00000000609	-0.298708	5.60501	0.0216765	-0.0301041	5.60501	0.8205	-0.0880025	5.60501	0.479176	-0.356607	5.60501	0.00493218
ENSRNOG00000000610	0.360222	8.24172	0.000197878	0.0637859	8.24172	0.50618	-0.0298244	8.24172	0.758644	0.266612	8.24172	0.00564938
ENSRNOG00000000611	-0.594074	6.27596	4.96e-07	-0.00369398	6.27596	0.975923	-0.0313182	6.27596	0.7805	-0.621699	6.27596	9.67e-08
ENSRNOG00000000613	-0.105703	7.07333	0.278093	0.0100106	7.07333	0.918527	0.0630345	7.07333	0.513203	-0.0526787	7.07333	0.586351
ENSRNOG00000000618	1.79895	-0.016235	0.0915994	-0.152632	-0.016235	0.857349	0.931877	-0.016235	0.508638	2.88346	-0.016235	0.0118359
ENSRNOG00000000622	-0.221202	2.66644	0.376832	0.288047	2.66644	0.285595	0.62491	2.66644	0.0159393	0.11566	2.66644	0.679392
ENSRNOG00000000632	-0.0807395	9.31965	0.427265	-0.100383	9.31965	0.32338	-0.0235214	9.31965	0.816586	-0.00387828	9.31965	0.969477
ENSRNOG00000000633	-0.172097	2.72852	0.576498	0.103576	2.72852	0.743562	0.0611935	2.72852	0.837639	-0.214479	2.72852	0.484553
ENSRNOG00000000635	0.210468	4.83328	0.192842	-0.239509	4.83328	0.121007	-0.0967905	4.83328	0.547015	0.353187	4.83328	0.0214115
ENSRNOG00000000636	-0.0398449	3.01378	0.883732	0.302964	3.01378	0.282702	0.134347	3.01378	0.619306	-0.208462	3.01378	0.456891
ENSRNOG00000000638	1.45129	4.30601	2.42e-17	-0.127889	4.30601	0.350784	-0.206481	4.30601	0.300388	1.3727	4.30601	4.11e-18
ENSRNOG00000000639	-0.317738	3.3701	0.159805	0.0655642	3.3701	0.782014	-0.0552398	3.3701	0.792981	-0.438542	3.3701	0.0468391
ENSRNOG00000000640	0.335773	0.653501	0.554235	0.647951	0.653501	0.275456	0.0508459	0.653501	0.931068	-0.261331	0.653501	0.671089
ENSRNOG00000000645	-0.234783	7.84775	0.0200593	0.0223924	7.84775	0.825557	-0.0682267	7.84775	0.493558	-0.325402	7.84775	0.00118506
ENSRNOG00000000648	-0.168779	6.5793	0.0976447	0.132805	6.5793	0.200563	0.0433291	6.5793	0.664769	-0.258255	6.5793	0.011215
ENSRNOG00000000657	0.0610306	4.2461	0.742819	0.135911	4.2461	0.466749	0.35758	4.2461	0.060709	0.2827	4.2461	0.139751
ENSRNOG00000000661	0.0873507	3.22862	0.677506	0.046085	3.22862	0.824145	0.030156	3.22862	0.884815	0.0714216	3.22862	0.72811
ENSRNOG00000000663	0.108162	5.26248	0.490709	-0.232036	5.26248	0.128988	0.0257228	5.26248	0.869431	0.365921	5.26248	0.0163252
ENSRNOG00000000664	0.0591794	7.45563	0.593354	-0.00739783	7.45563	0.946609	-0.0484229	7.45563	0.660491	0.0181543	7.45563	0.868789
ENSRNOG00000000665	0.179982	5.01946	0.270307	0.0347828	5.01946	0.829044	0.238059	5.01946	0.152153	0.383258	5.01946	0.0194559
ENSRNOG00000000692	-0.161903	7.32498	0.131143	-0.306941	7.32498	0.00399192	0.109299	7.32498	0.304057	0.254338	7.32498	0.0161326
ENSRNOG00000000695	0.33164	1.54856	0.413358	0.790649	1.54856	0.0664701	0.277816	1.54856	0.518733	-0.181192	1.54856	0.69275
ENSRNOG00000000697	-0.203236	9.67422	0.0237115	-0.16984	9.67422	0.0587131	-0.0113558	9.67422	0.899007	-0.0447521	9.67422	0.616961
ENSRNOG00000000700	-1.50554	3.95719	3.58e-10	-0.10766	3.95719	0.691647	0.018096	3.95719	0.930496	-1.37979	3.95719	4.06e-09
ENSRNOG00000000701	0.321604	6.69258	0.00894124	-0.121945	6.69258	0.311632	0.0841958	6.69258	0.497719	0.527745	6.69258	1.47e-05
ENSRNOG00000000702	-0.0534312	6.92332	0.675656	-0.070804	6.92332	0.578616	0.048872	6.92332	0.700256	0.0662448	6.92332	0.60115
ENSRNOG00000000704	-5.314	0.305545	3.26e-05	-2.68125	0.305545	0.101623	0.0633985	0.305545	0.917315	-2.56935	0.305545	0.00354454
ENSRNOG00000000718	0.0249322	8.0165	0.816297	-0.0383941	8.0165	0.719949	0.0289698	8.0165	0.786662	0.092296	8.0165	0.38752
ENSRNOG00000000720	-0.808774	0.569805	0.20735	-0.248151	0.569805	0.71775	1.52673	0.569805	0.0267966	0.966107	0.569805	0.191004
ENSRNOG00000000729	-0.25228	3.29834	0.283303	0.266262	3.29834	0.287127	-0.0126077	3.29834	0.954843	-0.53115	3.29834	0.0250385
ENSRNOG00000000748	0.161323	4.96031	0.452196	0.194379	4.96031	0.365051	0.0978703	4.96031	0.649865	0.064814	4.96031	0.763684
ENSRNOG00000000763	-0.354058	6.19963	0.00457237	0.0263385	6.19963	0.836288	-0.0894465	6.19963	0.458002	-0.469843	6.19963	0.000135904
ENSRNOG00000000774	-0.349788	5.49339	0.0205068	-0.015921	5.49339	0.917717	-0.169157	5.49339	0.241249	-0.503025	5.49339	0.000645078
ENSRNOG00000000777	-1.07074	1.43113	0.0114567	0.303257	1.43113	0.561262	0.48324	1.43113	0.198306	-0.890756	1.43113	0.0551935
ENSRNOG00000000778	0.317504	2.80988	0.210453	-0.165286	2.80988	0.477975	0.0187891	2.80988	0.942507	0.50158	2.80988	0.0357859
ENSRNOG00000000779	0.0448346	6.23579	0.705073	0.0504115	6.23579	0.669851	0.12433	6.23579	0.293825	0.118754	6.23579	0.315095
ENSRNOG00000000780	0.12639	5.96661	0.318666	-0.122062	5.96661	0.326415	-0.00800426	5.96661	0.949485	0.240448	5.96661	0.0524403
ENSRNOG00000000781	-2.58126	1.81801	1.2e-07	0.511569	1.81801	0.475735	0.311873	1.81801	0.393812	-2.78095	1.81801	1.73e-07
ENSRNOG00000000785	0.0296495	4.02347	0.851359	0.267824	4.02347	0.10155	-0.00154543	4.02347	0.992028	-0.23972	4.02347	0.133912
ENSRNOG00000000786	-0.165656	5.8545	0.176729	-0.167678	5.8545	0.170306	-0.028936	5.8545	0.808304	-0.0269135	5.8545	0.82096
ENSRNOG00000000795	-0.105308	5.07075	0.482656	-0.00151008	5.07075	0.992029	-0.0526499	5.07075	0.717849	-0.156448	5.07075	0.285979
ENSRNOG00000000796	-0.0695889	7.72197	0.465647	-0.10995	7.72197	0.247842	-0.0116872	7.72197	0.901637	0.0286739	7.72197	0.761126
ENSRNOG00000000798	0.0316135	6.69479	0.82106	0.164348	6.69479	0.241289	-0.0314197	6.69479	0.821301	-0.164155	6.69479	0.239592
ENSRNOG00000000799	0.182358	7.64275	0.0766484	-0.087855	7.64275	0.389096	-0.0233027	7.64275	0.8209	0.24691	7.64275	0.0154755
ENSRNOG00000000800	0.154243	4.24682	0.475888	0.338704	4.24682	0.121642	0.145505	4.24682	0.504707	-0.0389557	4.24682	0.859822
ENSRNOG00000000802	0.206991	2.2309	0.539828	-0.287698	2.2309	0.35671	-0.15376	2.2309	0.64291	0.340928	2.2309	0.265545
ENSRNOG00000000804	0.0847167	7.37078	0.495884	-0.216181	7.37078	0.0797357	-0.0263785	7.37078	0.831537	0.274519	7.37078	0.0256226
ENSRNOG00000000805	0.699353	7.89995	2.5e-14	0.0233037	7.89995	0.794215	0.0871289	7.89995	0.351286	0.763178	7.89995	7.25e-17
ENSRNOG00000000808	-0.25303	7.49384	0.00526207	-0.114684	7.49384	0.207959	0.0615091	7.49384	0.490366	-0.0768367	7.49384	0.391095
ENSRNOG00000000809	-0.658191	2.62248	0.0281916	-0.297984	2.62248	0.341112	0.253055	2.62248	0.362404	-0.107152	2.62248	0.711803
ENSRNOG00000000811	-7.00542	1.50988	2.22e-15	0	1.50988	1	-0.130261	1.50988	0.65361	-7.13568	1.50988	2.04e-17
ENSRNOG00000000812	0.426525	4.00203	0.00948592	0.163616	4.00203	0.296827	-0.0874887	4.00203	0.604539	0.17542	4.00203	0.275809
ENSRNOG00000000816	0.0665463	7.07998	0.570487	0.144272	7.07998	0.219458	0.0499654	7.07998	0.66965	-0.0277605	7.07998	0.812918
ENSRNOG00000000818	-0.34456	4.68586	0.0616991	-0.0968968	4.68586	0.605371	-0.0792203	4.68586	0.652523	-0.326884	4.68586	0.067768
ENSRNOG00000000823	-0.0165897	6.99055	0.865245	-0.00994777	6.99055	0.918829	0.067882	6.99055	0.48461	0.06124	6.99055	0.527735
ENSRNOG00000000824	0.0302922	6.22559	0.791673	-0.0109665	6.22559	0.923432	0.111576	6.22559	0.329694	0.152835	6.22559	0.179599
ENSRNOG00000000826	0.0861922	6.47092	0.50177	0.039582	6.47092	0.756849	0.0620912	6.47092	0.628258	0.108701	6.47092	0.39489
ENSRNOG00000000827	0.186537	7.50801	0.0621067	-0.160472	7.50801	0.103746	0.117951	7.50801	0.240382	0.464959	7.50801	2.77e-06
ENSRNOG00000000831	0.35287	3.30898	0.277043	0.570265	3.30898	0.0828495	0.117974	3.30898	0.721189	-0.0994218	3.30898	0.766455
ENSRNOG00000000833	0.347597	3.11552	0.120177	0.255012	3.11552	0.244199	-0.301131	3.11552	0.169873	-0.208547	3.11552	0.33127
ENSRNOG00000000839	-0.0175563	2.21074	0.962752	0.445967	2.21074	0.25505	0.323001	2.21074	0.395558	-0.140522	2.21074	0.724101
ENSRNOG00000000840	0.0012189	0.524338	0.998751	-0.366036	0.524338	0.579199	0.0315438	0.524338	0.963459	0.398799	0.524338	0.536429
ENSRNOG00000000841	0.0778943	7.82541	0.494484	0.0780784	7.82541	0.493123	-0.0880333	7.82541	0.438329	-0.0882174	7.82541	0.437008
ENSRNOG00000000842	-0.553626	5.32528	0.0166934	-0.173266	5.32528	0.458068	0.0619099	5.32528	0.784185	-0.318449	5.32528	0.163667
ENSRNOG00000000847	0.123213	6.40978	0.35434	-0.0830034	6.40978	0.52823	-0.0856219	6.40978	0.51728	0.120594	6.40978	0.356568
ENSRNOG00000000848	-0.120189	5.21496	0.397771	-0.0406871	5.21496	0.775557	0.17163	5.21496	0.222203	0.0921283	5.21496	0.513988
ENSRNOG00000000850	0.391911	0.38203	0.59711	-0.411945	0.38203	0.524311	-0.38637	0.38203	0.592472	0.417487	0.38203	0.506148
ENSRNOG00000000851	-0.127464	7.37465	0.180078	0.0836798	7.37465	0.382564	0.0810953	7.37465	0.38938	-0.130049	7.37465	0.170863
ENSRNOG00000000852	0.0187101	7.22671	0.929382	0.249294	7.22671	0.238892	-0.0837133	7.22671	0.691184	-0.314297	7.22671	0.136958
ENSRNOG00000000857	-1.47196	2.83395	7.58e-06	-0.214197	2.83395	0.564828	0.280512	2.83395	0.3263	-0.977247	2.83395	0.00247487
ENSRNOG00000000866	0.16358	4.78051	0.364766	-0.123406	4.78051	0.483539	-0.0264013	4.78051	0.883301	0.260584	4.78051	0.137662
ENSRNOG00000000867	0.0410773	6.73501	0.726897	-0.17715	6.73501	0.127746	0.0201415	6.73501	0.863345	0.238369	6.73501	0.039425
ENSRNOG00000000869	0.834056	1.50404	0.0321243	0.0715073	1.50404	0.833273	1.01332	1.50404	0.049192	1.77587	1.50404	7.74e-05
ENSRNOG00000000875	2.07201	4.6086	6.08e-39	0.306359	4.6086	0.0138227	-0.339207	4.6086	0.0837537	1.42644	4.6086	5.99e-21
ENSRNOG00000000879	0.149631	6.03061	0.235705	-0.199615	6.03061	0.104794	-0.112961	6.03061	0.366353	0.236285	6.03061	0.0526493
ENSRNOG00000000881	0.291384	5.92403	0.00893627	-0.278652	5.92403	0.00819083	-0.115805	5.92403	0.298963	0.454231	5.92403	1.62e-05
ENSRNOG00000000888	-0.165943	6.78215	0.306141	0.271205	6.78215	0.0976242	0.184576	6.78215	0.253634	-0.252572	6.78215	0.121798
ENSRNOG00000000893	0.112574	6.45884	0.317865	0.0334764	6.45884	0.764882	-0.00837732	6.45884	0.94049	0.0707206	6.45884	0.525743
ENSRNOG00000000895	-0.323249	5.79123	0.0568616	-0.0222977	5.79123	0.896585	0.122211	5.79123	0.464615	-0.17874	5.79123	0.290237
ENSRNOG00000000900	-4.79511	6.30348	6.28e-167	0.515755	6.30348	0.090556	0.0391859	6.30348	0.730842	-5.27168	6.30348	2.07e-180
ENSRNOG00000000901	-0.257774	4.60008	0.11492	-0.135785	4.60008	0.410689	0.0171463	4.60008	0.91278	-0.104843	4.60008	0.506959
ENSRNOG00000000902	0.0954599	8.85352	0.253767	-0.182393	8.85352	0.0282407	0.0176393	8.85352	0.832772	0.295492	8.85352	0.000374626
ENSRNOG00000000903	-0.703544	2.26588	0.0170542	0.416902	2.26588	0.238447	0.199221	2.26588	0.449311	-0.921225	2.26588	0.00362944
ENSRNOG00000000906	-0.331901	3.46676	0.100863	-0.0103295	3.46676	0.961036	0.0782005	3.46676	0.679893	-0.243371	3.46676	0.219441
ENSRNOG00000000909	-0.00818285	5.28057	0.953483	-0.0360938	5.28057	0.79589	0.0676154	5.28057	0.626425	0.0955263	5.28057	0.489277
ENSRNOG00000000913	-0.193366	6.49213	0.0818237	-0.081292	6.49213	0.466529	-0.0454773	6.49213	0.674953	-0.157552	6.49213	0.14822
ENSRNOG00000000917	0.143516	0.357295	0.824381	1.27671	0.357295	0.0982484	0.0238623	0.357295	0.970491	-1.10933	0.357295	0.151512
ENSRNOG00000000918	-0.00694319	1.47884	0.988104	1.17257	1.47884	0.0288587	-0.169764	1.47884	0.70364	-1.34928	1.47884	0.00914141
ENSRNOG00000000921	0.167388	7.76289	0.0937805	0.107447	7.76289	0.280596	0.0345644	7.76289	0.729535	0.0945052	7.76289	0.343075
ENSRNOG00000000922	-0.230368	6.46712	0.0304822	0.107614	6.46712	0.322183	-0.0632496	6.46712	0.540418	-0.401232	6.46712	0.00014351
ENSRNOG00000000923	0.140333	9.10684	0.0925504	-0.159813	9.10684	0.0540184	-0.121262	9.10684	0.145023	0.178884	9.10684	0.0306077
ENSRNOG00000000924	0.107667	7.35624	0.278337	-0.0769853	7.35624	0.434003	-0.164977	7.35624	0.0936798	0.0196758	7.35624	0.840063
ENSRNOG00000000925	-0.0205976	6.28204	0.854706	0.0972718	6.28204	0.389958	-0.106812	6.28204	0.333061	-0.224681	6.28204	0.0429579
ENSRNOG00000000926	0.0429056	7.3066	0.740865	-0.0750668	7.3066	0.56138	0.0323449	7.3066	0.802611	0.150317	7.3066	0.243616
ENSRNOG00000000931	-0.187277	7.20352	0.116404	0.0473008	7.20352	0.693509	0.0423874	7.20352	0.719664	-0.192191	7.20352	0.105945
ENSRNOG00000000936	-0.389511	6.74507	8.65e-05	-0.0340857	6.74507	0.736551	-0.105578	6.74507	0.267048	-0.461003	6.74507	2.11e-06
ENSRNOG00000000937	-0.719435	1.72307	0.138318	-0.109977	1.72307	0.831894	-0.376377	1.72307	0.37651	-0.985834	1.72307	0.0297982
ENSRNOG00000000938	-0.00485707	11.4477	0.977082	-0.123536	11.4477	0.464993	0.0496431	11.4477	0.769025	0.168322	11.4477	0.319476
ENSRNOG00000000942	-0.685475	2.13201	0.0262687	0.290932	2.13201	0.41834	0.476708	2.13201	0.0997467	-0.499699	2.13201	0.139742
ENSRNOG00000000954	0.153505	7.44826	0.17193	0.174675	7.44826	0.11993	0.0692303	7.44826	0.538459	0.0480605	7.44826	0.669202
ENSRNOG00000000955	0.0351364	5.1552	0.856055	0.0761451	5.1552	0.694301	-0.0196416	5.1552	0.918592	-0.0606503	5.1552	0.752372
ENSRNOG00000000956	0.649417	0.331496	0.441839	0.0384341	0.331496	0.960727	-0.902544	0.331496	0.258813	-0.291561	0.331496	0.690297
ENSRNOG00000000957	0.352073	6.10452	0.00589	0.156409	6.10452	0.214881	0.284439	6.10452	0.0302967	0.480103	6.10452	0.000211494
ENSRNOG00000000962	0.0251211	6.3704	0.854006	-0.166546	6.3704	0.21812	-0.000980037	6.3704	0.994239	0.190687	6.3704	0.155967
ENSRNOG00000000964	-0.200075	2.51358	0.59981	0.328925	2.51358	0.407733	0.22809	2.51358	0.545672	-0.30091	2.51358	0.444604
ENSRNOG00000000967	-0.412297	6.84166	3.78e-05	0.0244233	6.84166	0.811496	0.0769692	6.84166	0.428268	-0.359751	6.84166	0.000300272
ENSRNOG00000000968	-0.179902	5.4994	0.176035	-0.0554659	5.4994	0.678913	-0.0866833	5.4994	0.498589	-0.211119	5.4994	0.101968
ENSRNOG00000000974	0.0885459	5.54622	0.574634	0.198666	5.54622	0.210014	0.045712	5.54622	0.771727	-0.0644077	5.54622	0.684058
ENSRNOG00000000975	-0.0534627	1.98183	0.890963	-0.709233	1.98183	0.0426312	-0.541565	1.98183	0.117583	0.114206	1.98183	0.712394
ENSRNOG00000000979	0.0770376	4.85232	0.623673	-0.0911196	4.85232	0.553618	-0.33175	4.85232	0.0277481	-0.163593	4.85232	0.267796
ENSRNOG00000000981	-1.76351	1.56767	0.00152685	-1.06566	1.56767	0.0744903	-0.0434287	1.56767	0.92187	-0.741277	1.56767	0.118712
ENSRNOG00000000983	-0.0763937	3.14281	0.785801	0.299528	3.14281	0.303511	-0.0785958	3.14281	0.773125	-0.454518	3.14281	0.107432
ENSRNOG00000000985	0.45944	1.62228	0.235732	0.865465	1.62228	0.0348725	-0.075246	1.62228	0.850872	-0.481271	1.62228	0.256579
ENSRNOG00000000987	-0.0265977	5.16695	0.844785	-0.0593525	5.16695	0.660076	0.0698715	5.16695	0.602483	0.102626	5.16695	0.441164
ENSRNOG00000000988	-0.120241	4.23128	0.510768	0.0656036	4.23128	0.724021	0.117151	4.23128	0.514341	-0.068693	4.23128	0.70682
ENSRNOG00000000989	0.0693452	7.24783	0.482094	-0.0463299	7.24783	0.636352	0.0775176	7.24783	0.431441	0.193193	7.24783	0.0484082
ENSRNOG00000000990	0.144704	10.5395	0.193761	-0.153879	10.5395	0.166508	-0.00589372	10.5395	0.957774	0.292689	10.5395	0.00852984
ENSRNOG00000000991	-0.0498889	9.06598	0.735609	-0.112317	9.06598	0.446919	-0.115347	9.06598	0.434143	-0.0529191	9.06598	0.719557
ENSRNOG00000000994	-0.166018	6.62493	0.213814	0.210658	6.62493	0.119618	-0.0184699	6.62493	0.888672	-0.395145	6.62493	0.00314745
ENSRNOG00000000996	0.300364	7.40214	0.00343805	-0.0602838	7.40214	0.551001	-0.0574347	7.40214	0.576565	0.303213	7.40214	0.00277645
ENSRNOG00000000999	0.0344717	5.36445	0.811666	-0.0885977	5.36445	0.535241	-0.00141846	5.36445	0.992077	0.121651	5.36445	0.389245
ENSRNOG00000001003	-0.194926	5.918	0.147149	0.0404198	5.918	0.766431	0.206041	5.918	0.121983	-0.0293042	5.918	0.827954
ENSRNOG00000001004	-0.545878	6.1922	4.38e-07	-0.222	6.1922	0.0446603	0.0553309	6.1922	0.589049	-0.268547	6.1922	0.0104058
ENSRNOG00000001007	0.137651	6.87002	0.171249	0.0201019	6.87002	0.840274	0.0153172	6.87002	0.87885	0.132866	6.87002	0.1823
ENSRNOG00000001009	0.283874	8.99721	0.00836875	-0.154033	8.99721	0.150106	-0.16984	8.99721	0.114242	0.268067	8.99721	0.0122291
ENSRNOG00000001010	0.219626	4.60744	0.133477	-0.135424	4.60744	0.329761	-0.0223695	4.60744	0.878967	0.332681	4.60744	0.0169399
ENSRNOG00000001030	-0.512886	5.85836	0.000106393	-0.157829	5.85836	0.242979	-0.00892434	5.85836	0.943657	-0.363982	5.85836	0.00479791
ENSRNOG00000001031	7.08319	7.13479	0	0.176447	7.13479	0.0869472	-0.200658	7.13479	0.619684	6.70609	7.13479	1.37e-299
ENSRNOG00000001032	0.225698	7.88725	0.0209007	0.0837898	7.88725	0.388555	0.0149047	7.88725	0.878977	0.156812	7.88725	0.107338
ENSRNOG00000001033	0.0414451	5.60892	0.748866	0.0651965	5.60892	0.61421	-0.0522138	5.60892	0.682503	-0.0759652	5.60892	0.55136
ENSRNOG00000001034	0.176055	4.89817	0.309864	0.0964798	4.89817	0.574679	0.162772	4.89817	0.35398	0.242348	4.89817	0.164046
ENSRNOG00000001035	0.0780858	6.21768	0.498497	-0.165437	6.21768	0.144014	0.00102662	6.21768	0.992859	0.24455	6.21768	0.0297411
ENSRNOG00000001037	0.189101	5.01032	0.150277	0.0422044	5.01032	0.742796	0.0435945	5.01032	0.742067	0.190491	5.01032	0.141443
ENSRNOG00000001039	0.354301	5.8419	0.00555972	-0.0453425	5.8419	0.71402	-0.153238	5.8419	0.231477	0.246406	5.8419	0.0468777
ENSRNOG00000001040	-0.0713667	4.88865	0.704369	-0.0770782	4.88865	0.681153	-0.0417156	4.88865	0.821338	-0.036004	4.88865	0.845051
ENSRNOG00000001043	0.0902458	6.1572	0.420186	-0.121835	6.1572	0.267698	0.0288136	6.1572	0.796115	0.240895	6.1572	0.027774
ENSRNOG00000001044	0.0988474	6.22795	0.45875	-0.137744	6.22795	0.295323	-0.0343181	6.22795	0.795914	0.202273	6.22795	0.122308
ENSRNOG00000001047	0.852657	1.00076	0.0853775	0.396025	1.00076	0.385043	-0.0435156	1.00076	0.937121	0.413117	1.00076	0.415143
ENSRNOG00000001049	0.260362	9.98621	0.139506	-0.219821	9.98621	0.211604	-0.289674	9.98621	0.100076	0.19051	9.98621	0.278709
ENSRNOG00000001050	-0.0682135	6.22154	0.576487	0.133728	6.22154	0.278377	0.100377	6.22154	0.407382	-0.101565	6.22154	0.406595
ENSRNOG00000001052	-0.05257	1.76456	0.8991	-0.748205	1.76456	0.0447984	0.0696318	1.76456	0.863485	0.765266	1.76456	0.0352261
ENSRNOG00000001053	0.178234	8.74051	0.137404	0.199328	8.74051	0.0966116	0.048189	8.74051	0.688051	0.0270955	8.74051	0.82136
ENSRNOG00000001055	0.0412907	5.56967	0.767077	-0.252384	5.56967	0.0636891	-0.00412888	5.56967	0.976106	0.289546	5.56967	0.0315153
ENSRNOG00000001056	-0.105062	5.08985	0.565335	-0.0562924	5.08985	0.758247	0.174238	5.08985	0.337737	0.125468	5.08985	0.490351
ENSRNOG00000001057	-0.574243	0.674329	0.347117	0.976567	0.674329	0.200431	-0.0143501	0.674329	0.979466	-1.56516	0.674329	0.0229889
ENSRNOG00000001058	0.090831	5.90111	0.553064	0.134712	5.90111	0.379255	0.231507	5.90111	0.133355	0.187626	5.90111	0.224004
ENSRNOG00000001059	-0.0354838	6.92437	0.720382	-0.115507	6.92437	0.240953	-0.00340502	6.92437	0.972272	0.0766177	6.92437	0.43118
ENSRNOG00000001060	0.206378	3.95666	0.315384	0.0305233	3.95666	0.87937	0.12333	3.95666	0.555218	0.299185	3.95666	0.143516
ENSRNOG00000001061	-0.163025	6.34028	0.181314	0.00609224	6.34028	0.960458	-0.0984804	6.34028	0.408412	-0.267598	6.34028	0.0258313
ENSRNOG00000001062	0.385793	3.87255	0.0567266	0.221403	3.87255	0.263721	0.24719	3.87255	0.245557	0.41158	3.87255	0.0480538
ENSRNOG00000001064	0.138681	7.40267	0.211749	-0.00995033	7.40267	0.928175	-0.113052	7.40267	0.306475	0.0355784	7.40267	0.746107
ENSRNOG00000001065	-0.00953367	7.10584	0.926435	-0.155198	7.10584	0.129716	-0.0610779	7.10584	0.54973	0.0845865	7.10584	0.403589
ENSRNOG00000001068	0.047364	9.60538	0.621149	-0.0553858	9.60538	0.562814	-0.0651554	9.60538	0.495843	0.0375945	9.60538	0.693968
ENSRNOG00000001069	0.0640218	7.90128	0.636759	0.259339	7.90128	0.0564855	0.0681182	7.90128	0.615227	-0.127199	7.90128	0.349195
ENSRNOG00000001070	0.274346	9.94446	0.00331033	-0.154464	9.94446	0.0968214	-0.0631309	9.94446	0.498922	0.365679	9.94446	8.63e-05
ENSRNOG00000001072	-0.439772	4.79987	0.0068067	0.210172	4.79987	0.222878	-0.0929096	4.79987	0.542458	-0.742854	4.79987	4.46e-06
ENSRNOG00000001073	-0.346018	2.22282	0.322752	-0.473451	2.22282	0.165748	-0.378284	2.22282	0.216428	-0.250851	2.22282	0.400649
ENSRNOG00000001074	-0.0497983	4.88497	0.727277	0.0725241	4.88497	0.615189	-0.235062	4.88497	0.0833047	-0.357384	4.88497	0.00915171
ENSRNOG00000001079	0.21196	4.17718	0.207241	0.0712672	4.17718	0.664275	0.0468929	4.17718	0.782746	0.187585	4.17718	0.25868
ENSRNOG00000001080	0.264662	6.01831	0.0157103	0.00281955	6.01831	0.978944	0.146312	6.01831	0.190903	0.408154	6.01831	0.000182276
ENSRNOG00000001081	0.269959	4.0442	0.150881	-0.0543738	4.0442	0.762453	-0.173399	4.0442	0.352127	0.150933	4.0442	0.397093
ENSRNOG00000001082	5.88066	0.547554	3.4e-07	0.24517	0.547554	0.637132	-2.56189	0.547554	0.113295	3.0736	0.547554	0.000151087
ENSRNOG00000001083	-0.152756	5.55218	0.412197	0.0209007	5.55218	0.911142	0.161832	5.55218	0.381983	-0.0118247	5.55218	0.949342
ENSRNOG00000001086	-0.0969934	6.0348	0.449058	0.18415	6.0348	0.157098	-0.0103459	6.0348	0.934594	-0.291489	6.0348	0.0228403
ENSRNOG00000001088	0.0306967	8.26939	0.808094	-0.275699	8.26939	0.0285296	-0.0683028	8.26939	0.587821	0.238092	8.26939	0.0578284
ENSRNOG00000001090	0.206594	5.80723	0.16163	0.142999	5.80723	0.329934	-0.0442207	5.80723	0.764471	0.019375	5.80723	0.89496
ENSRNOG00000001091	-0.878407	4.96666	2.88e-07	0.156972	4.96666	0.395871	0.12035	4.96666	0.451014	-0.91503	4.96666	1.17e-07
ENSRNOG00000001098	-0.1215	7.4845	0.204176	0.0151199	7.4845	0.874959	0.0226234	7.4845	0.811105	-0.113997	7.4845	0.230439
ENSRNOG00000001099	-0.0612002	3.49265	0.7937	0.0103274	3.49265	0.965003	-0.148042	3.49265	0.508974	-0.21957	3.49265	0.3294
ENSRNOG00000001101	0.0646048	6.03283	0.554026	-0.00189687	6.03283	0.986017	0.0135649	6.03283	0.900343	0.0800665	6.03283	0.455875
ENSRNOG00000001103	-7.26148	1.77905	1.72e-14	0	1.77905	1	-0.261726	1.77905	0.47297	-7.52321	1.77905	6.88e-17
ENSRNOG00000001104	-0.750182	1.43268	0.139876	-0.0318472	1.43268	0.953249	0.855919	1.43268	0.0890949	0.137585	1.43268	0.798777
ENSRNOG00000001106	0.156769	6.74523	0.161811	0.0221866	6.74523	0.841773	0.207644	6.74523	0.0663824	0.342226	6.74523	0.00228993
ENSRNOG00000001108	-0.0939329	7.10252	0.435542	-0.0371644	7.10252	0.757875	0.0693041	7.10252	0.562443	0.0125356	7.10252	0.916626
ENSRNOG00000001111	-0.0569769	6.54954	0.626342	0.0651712	6.54954	0.579423	-0.14796	6.54954	0.197653	-0.270109	6.54954	0.0192762
ENSRNOG00000001114	0.776111	3.3872	0.000383674	-0.0208192	3.3872	0.914418	-0.0269173	3.3872	0.909825	0.770013	3.3872	0.000246894
ENSRNOG00000001120	-0.230518	7.10895	0.0252203	-0.144133	7.10895	0.162674	-0.0319158	7.10895	0.751904	-0.1183	7.10895	0.242431
ENSRNOG00000001123	-0.282771	2.19706	0.482905	-0.119465	2.19706	0.769892	-0.072286	2.19706	0.850614	-0.235592	2.19706	0.544283
ENSRNOG00000001124	0.103851	2.49145	0.743763	-0.0359869	2.49145	0.90778	0.204655	2.49145	0.526053	0.344493	2.49145	0.275202
ENSRNOG00000001126	0.000262227	5.45652	0.998354	0.243302	5.45652	0.0606922	-0.0197426	5.45652	0.874565	-0.262782	5.45652	0.0394346
ENSRNOG00000001134	0.0698805	6.88731	0.531042	-0.0530327	6.88731	0.632085	0.0100997	6.88731	0.927546	0.133013	6.88731	0.227743
ENSRNOG00000001135	-0.0798236	3.33488	0.726528	-0.0335912	3.33488	0.883174	0.295619	3.33488	0.197581	0.249386	3.33488	0.277853
ENSRNOG00000001136	0.137154	9.13353	0.202539	-0.0570626	9.13353	0.595074	-0.0505076	9.13353	0.63853	0.143709	9.13353	0.180402
ENSRNOG00000001138	0.490106	4.79785	0.00591342	0.0186374	4.79785	0.9132	-0.162874	4.79785	0.365769	0.308595	4.79785	0.0742497
ENSRNOG00000001139	0.126297	7.19842	0.186427	-0.0933897	7.19842	0.322459	-0.0244961	7.19842	0.797118	0.19519	7.19842	0.0380374
ENSRNOG00000001142	-0.195142	6.04353	0.0702437	-0.0323833	6.04353	0.766417	0.0540993	6.04353	0.606106	-0.10866	6.04353	0.30578
ENSRNOG00000001143	0.00703946	3.97773	0.975649	0.233454	3.97773	0.319297	0.162824	3.97773	0.480883	-0.0635909	3.97773	0.786377
ENSRNOG00000001148	0.244789	10.6304	0.0203225	0.0256675	10.6304	0.807487	0.0384127	10.6304	0.715732	0.257535	10.6304	0.0145897
ENSRNOG00000001149	-0.238189	8.59234	0.00789855	0.115651	8.59234	0.200147	-0.000402899	8.59234	0.996384	-0.354243	8.59234	7.69e-05
ENSRNOG00000001151	0.269819	3.1751	0.27384	0.108387	3.1751	0.652015	-0.147616	3.1751	0.546816	0.0138165	3.1751	0.953858
ENSRNOG00000001158	-0.11479	4.20234	0.492755	0.286601	4.20234	0.102472	0.0329325	4.20234	0.838981	-0.368459	4.20234	0.0302535
ENSRNOG00000001161	0.352264	5.8209	0.0067032	-0.132441	5.8209	0.289528	-0.222877	5.8209	0.085361	0.261828	5.8209	0.0356873
ENSRNOG00000001163	-0.209592	7.28351	0.0500114	-0.166053	7.28351	0.120593	-0.0865133	7.28351	0.410117	-0.130052	7.28351	0.215811
ENSRNOG00000001169	-5.31327	0.380906	6.62e-05	0	0.380906	1	-0.322334	0.380906	0.621621	-5.6356	0.380906	8.5e-06
ENSRNOG00000001170	0.0831359	9.33056	0.308871	-0.0533209	9.33056	0.512861	0.00244073	9.33056	0.976135	0.138898	9.33056	0.087897
ENSRNOG00000001171	0.160468	4.41762	0.336999	0.0295466	4.41762	0.857144	0.292548	4.41762	0.0897014	0.423469	4.41762	0.0123529
ENSRNOG00000001172	0.25201	7.87071	0.0357137	-0.127694	7.87071	0.283185	-0.0366516	7.87071	0.760167	0.343053	7.87071	0.00399874
ENSRNOG00000001174	-2.70373	2.70426	6.19e-17	0.121386	2.70426	0.812269	-0.116921	2.70426	0.560627	-2.94204	2.70426	1.07e-20
ENSRNOG00000001177	-0.286374	5.66984	0.170636	-0.0626712	5.66984	0.765497	0.0578936	5.66984	0.779312	-0.165809	5.66984	0.42496
ENSRNOG00000001178	-0.0716402	6.89055	0.549785	0.160027	6.89055	0.18495	0.129884	6.89055	0.276392	-0.101784	6.89055	0.397295
ENSRNOG00000001181	0.459108	4.70617	0.00353764	-0.0872811	4.70617	0.554911	-0.0817496	4.70617	0.611669	0.464639	4.70617	0.00209708
ENSRNOG00000001182	-0.441289	3.78966	0.0142436	-0.162646	3.78966	0.385084	0.015261	3.78966	0.925719	-0.263382	3.78966	0.121932
ENSRNOG00000001184	-0.254845	5.35717	0.0408391	-0.217056	5.35717	0.0816686	-0.203721	5.35717	0.0797116	-0.241511	5.35717	0.0378031
ENSRNOG00000001185	0.179225	6.30145	0.114221	0.081822	6.30145	0.467024	0.0913385	6.30145	0.423839	0.188742	6.30145	0.0955305
ENSRNOG00000001189	-0.308247	5.46319	0.0602213	-0.250515	5.46319	0.127155	0.179413	5.46319	0.265818	0.121682	5.46319	0.450968
ENSRNOG00000001190	-0.100117	7.01017	0.449679	0.151119	7.01017	0.256977	-0.0238808	7.01017	0.855746	-0.275117	7.01017	0.037542
ENSRNOG00000001191	0.043935	5.76579	0.711666	-0.200983	5.76579	0.0829741	-0.0990776	5.76579	0.394926	0.14584	5.76579	0.199017
ENSRNOG00000001192	0.207463	6.87418	0.0503918	0.19917	6.87418	0.059762	0.108559	6.87418	0.309312	0.116853	6.87418	0.272752
ENSRNOG00000001193	0.383757	2.72608	0.177258	0.152274	2.72608	0.579374	0.0809393	2.72608	0.78396	0.312422	2.72608	0.27288
ENSRNOG00000001194	0.274907	5.99432	0.0157985	-0.105762	5.99432	0.336264	-0.178483	5.99432	0.114901	0.202187	5.99432	0.0642922
ENSRNOG00000001199	0.0464377	2.05828	0.905013	0.330096	2.05828	0.408022	0.503774	2.05828	0.211808	0.220116	2.05828	0.595379
ENSRNOG00000001201	0.242324	7.32986	0.101834	0.103578	7.32986	0.482795	0.193082	7.32986	0.194325	0.331828	7.32986	0.0253072
ENSRNOG00000001203	0.310095	4.96746	0.0331556	-0.051029	4.96746	0.714768	-0.132274	4.96746	0.364076	0.22885	4.96746	0.101378
ENSRNOG00000001204	-0.00717478	7.83207	0.933558	-0.085555	7.83207	0.318026	0.00674671	7.83207	0.937098	0.0851269	7.83207	0.317222
ENSRNOG00000001205	0.324161	4.39033	0.0513104	0.343846	4.39033	0.0383625	-0.127948	4.39033	0.443561	-0.147632	4.39033	0.375764
ENSRNOG00000001210	0.0324567	4.43893	0.842054	0.00548275	4.43893	0.97295	0.174118	4.43893	0.286905	0.201092	4.43893	0.215424
ENSRNOG00000001211	0.178735	5.27587	0.160963	-0.136518	5.27587	0.265998	-0.0347924	5.27587	0.784374	0.28046	5.27587	0.0218585
ENSRNOG00000001214	-0.165661	6.49671	0.254175	0.16868	6.49671	0.250633	0.0546821	6.49671	0.704141	-0.279659	6.49671	0.0547543
ENSRNOG00000001215	0.315173	4.51128	0.0452852	0.0495503	4.51128	0.744046	-0.0778113	4.51128	0.624156	0.187811	4.51128	0.219606
ENSRNOG00000001222	-0.542535	5.61395	8.01e-06	-0.245709	5.61395	0.0485135	0.120053	5.61395	0.295213	-0.176773	5.61395	0.132642
ENSRNOG00000001223	-0.291741	7.17353	0.00456555	0.0149324	7.17353	0.885947	-0.115374	7.17353	0.250435	-0.422048	7.17353	3.33e-05
ENSRNOG00000001225	0.13481	3.53747	0.553819	-0.284775	3.53747	0.18722	0.0583604	3.53747	0.798154	0.477946	3.53747	0.0269978
ENSRNOG00000001227	-1.32917	5.4258	2.72e-23	0.177378	5.4258	0.251568	0.0995262	5.4258	0.395283	-1.40702	5.4258	2.56e-25
ENSRNOG00000001228	0.239256	6.28969	0.212727	-0.176174	6.28969	0.353727	-0.153838	6.28969	0.4218	0.261591	6.28969	0.167589
ENSRNOG00000001229	-0.703104	6.1869	1.04e-09	0.0161102	6.1869	0.894156	-0.0433277	6.1869	0.688151	-0.762542	6.1869	1.91e-11
ENSRNOG00000001232	-0.0589062	4.25251	0.732379	-0.0905165	4.25251	0.596194	-0.189739	4.25251	0.246189	-0.158129	4.25251	0.329631
ENSRNOG00000001235	0.528791	7.2201	3.04e-05	0.0273278	7.2201	0.826472	-0.0200351	7.2201	0.875356	0.481429	7.2201	0.000131907
ENSRNOG00000001236	0.00378456	4.9817	0.98138	0.0642954	4.9817	0.692115	0.0233263	4.9817	0.884214	-0.0371846	4.9817	0.816843
ENSRNOG00000001237	-0.333865	4.80409	0.0295203	-0.206665	4.80409	0.182206	0.0332701	4.80409	0.81962	-0.0939304	4.80409	0.5238
ENSRNOG00000001238	-0.143235	8.45416	0.18197	-0.140422	8.45416	0.190472	0.0861969	8.45416	0.419965	0.0833833	8.45416	0.435056
ENSRNOG00000001239	0.014908	5.56931	0.921199	0.118827	5.56931	0.432491	0.00155487	5.56931	0.991697	-0.102364	5.56931	0.495334
ENSRNOG00000001241	0.126731	2.59152	0.662177	0.230723	2.59152	0.430613	0.344289	2.59152	0.253826	0.240296	2.59152	0.430153
ENSRNOG00000001243	-0.91494	5.96705	3.6e-13	0.111382	5.96705	0.409355	0.101314	5.96705	0.388461	-0.925008	5.96705	2.39e-13
ENSRNOG00000001245	-3.59738	4.97825	9.43e-46	0.0110753	4.97825	0.973597	0.017845	4.97825	0.925765	-3.59061	4.97825	3.73e-46
ENSRNOG00000001247	0.141496	7.88346	0.196821	-0.100157	7.88346	0.357824	-0.0285769	7.88346	0.794032	0.213076	7.88346	0.0501536
ENSRNOG00000001249	-0.406106	5.28894	0.0178235	-0.0557303	5.28894	0.749418	0.144411	5.28894	0.387433	-0.205965	5.28894	0.226151
ENSRNOG00000001252	0.205462	3.14269	0.366317	-0.106951	3.14269	0.61844	-0.269228	3.14269	0.218962	0.0431848	3.14269	0.834338
ENSRNOG00000001253	0.0704328	6.36305	0.554937	-0.0683792	6.36305	0.562708	0.055613	6.36305	0.640331	0.194425	6.36305	0.0990275
ENSRNOG00000001254	-0.237882	10.5213	0.078407	-0.134513	10.5213	0.319534	-0.00216739	10.5213	0.987186	-0.105537	10.5213	0.43431
ENSRNOG00000001255	0.119704	0.253094	0.839916	1.90743	0.253094	0.0153627	1.91488	0.253094	0.0160654	0.127153	0.253094	0.903378
ENSRNOG00000001256	0.199928	6.11526	0.0654817	0.135956	6.11526	0.206656	0.0314881	6.11526	0.772724	0.0954599	6.11526	0.377335
ENSRNOG00000001258	0.391003	5.1794	0.0551132	-0.302057	5.1794	0.125527	-0.169475	5.1794	0.406509	0.523584	5.1794	0.00807202
ENSRNOG00000001260	0.268725	4.84838	0.113169	-0.0194919	4.84838	0.906007	-0.14436	4.84838	0.39299	0.143857	4.84838	0.381601
ENSRNOG00000001265	-0.0351109	5.23554	0.860413	0.164835	5.23554	0.412461	0.186452	5.23554	0.350318	-0.0134938	5.23554	0.946503
ENSRNOG00000001269	-0.041308	9.36679	0.674147	-0.136038	9.36679	0.165648	0.061697	9.36679	0.529323	0.156427	9.36679	0.110334
ENSRNOG00000001271	-0.335347	5.09522	0.00710575	-0.0217267	5.09522	0.866405	0.0379996	5.09522	0.746146	-0.275621	5.09522	0.0235247
ENSRNOG00000001272	0.354025	3.21326	0.131828	0.371833	3.21326	0.11267	0.145562	3.21326	0.551974	0.127755	3.21326	0.60084
ENSRNOG00000001273	0.290507	6.41746	0.0180875	-0.0920356	6.41746	0.444141	0.076665	6.41746	0.536827	0.459208	6.41746	0.000158412
ENSRNOG00000001274	0.0709382	7.85995	0.440371	-0.00955463	7.85995	0.91691	0.090055	7.85995	0.327196	0.170548	7.85995	0.0625272
ENSRNOG00000001276	-0.252946	6.33529	0.0387076	-0.172647	6.33529	0.159305	-0.0375876	6.33529	0.752446	-0.117886	6.33529	0.323829
ENSRNOG00000001277	0.0357342	5.81558	0.797813	0.188255	5.81558	0.180472	-0.149064	5.81558	0.277768	-0.301585	5.81558	0.0293356
ENSRNOG00000001278	0.365538	5.24364	0.00517001	-0.0147233	5.24364	0.906252	-0.119198	5.24364	0.365749	0.261063	5.24364	0.0381965
ENSRNOG00000001283	-0.251779	5.82557	0.041887	-0.00527244	5.82557	0.966571	-0.029072	5.82557	0.807899	-0.275579	5.82557	0.0234281
ENSRNOG00000001285	0.17588	9.01151	0.0547575	-0.0234408	9.01151	0.797197	0.022714	9.01151	0.804105	0.222035	9.01151	0.0149961
ENSRNOG00000001288	-1.29627	1.20982	0.0176081	-0.796489	1.20982	0.171465	0.125165	1.20982	0.781611	-0.374615	1.20982	0.436142
ENSRNOG00000001289	0.526867	5.95604	0.00142779	-0.0808938	5.95604	0.614633	-0.255593	5.95604	0.122824	0.352167	5.95604	0.0289952
ENSRNOG00000001293	0.0240399	7.12906	0.815502	0.0964276	7.12906	0.350135	0.0571998	7.12906	0.577415	-0.0151879	7.12906	0.882587
ENSRNOG00000001294	0.222687	4.25464	0.247787	0.42148	4.25464	0.0312544	0.14201	4.25464	0.468609	-0.0567825	4.25464	0.775473
ENSRNOG00000001295	-1.15406	0.611635	0.067361	0.030443	0.611635	0.967733	0.361395	0.611635	0.505234	-0.82311	0.611635	0.204893
ENSRNOG00000001297	0.188514	5.03181	0.185425	0.0358063	5.03181	0.797736	0.142781	5.03181	0.323708	0.295488	5.03181	0.0373948
ENSRNOG00000001299	-0.195737	8.36284	0.102341	-0.0244408	8.36284	0.838629	-0.035506	8.36284	0.765642	-0.206802	8.36284	0.0832317
ENSRNOG00000001300	0.294103	4.31678	0.0961803	0.140753	4.31678	0.41649	0.0786894	4.31678	0.663074	0.23204	4.31678	0.18968
ENSRNOG00000001303	-0.0730795	5.72687	0.583015	0.0527963	5.72687	0.693535	0.0654243	5.72687	0.61893	-0.0604515	5.72687	0.647981
ENSRNOG00000001304	-0.183111	2.60696	0.544285	-0.377653	2.60696	0.196845	-0.0940248	2.60696	0.740266	0.100517	2.60696	0.714328
ENSRNOG00000001309	0.404309	1.04898	0.401675	0.261126	1.04898	0.576694	0.0822761	1.04898	0.871312	0.225459	1.04898	0.647194
ENSRNOG00000001312	0.231919	7.68022	0.0182175	0.0209246	7.68022	0.829875	0.0647207	7.68022	0.511575	0.275715	7.68022	0.00482354
ENSRNOG00000001313	-0.56031	1.73459	0.168043	-0.127609	1.73459	0.766184	0.293249	1.73459	0.44297	-0.139452	1.73459	0.729945
ENSRNOG00000001314	0.759863	3.39724	0.000733163	0.0705351	3.39724	0.730805	0.286778	3.39724	0.255329	0.976106	3.39724	2.03e-05
ENSRNOG00000001316	0.115926	8.84989	0.229925	0.0714262	8.84989	0.458901	0.0533111	8.84989	0.580852	0.0978105	8.84989	0.310482
ENSRNOG00000001317	0.0165566	5.42557	0.892492	0.174273	5.42557	0.160019	0.145579	5.42557	0.23411	-0.0121381	5.42557	0.921959
ENSRNOG00000001323	-0.120652	4.81087	0.414863	0.0984477	4.81087	0.514618	-0.0793161	4.81087	0.576846	-0.298416	4.81087	0.0397665
ENSRNOG00000001325	-2.67365	2.19479	2.73e-11	-0.307165	2.19479	0.59336	-0.0317302	2.19479	0.903453	-2.39821	2.19479	1.13e-10
ENSRNOG00000001331	-0.0591958	6.61476	0.593199	-0.0562949	6.61476	0.610796	0.0218593	6.61476	0.841823	0.0189585	6.61476	0.862341
ENSRNOG00000001335	0.401389	2.26073	0.241238	0.338259	2.26073	0.317464	0.171107	2.26073	0.634142	0.234236	2.26073	0.509554
ENSRNOG00000001336	0.39647	5.91473	0.0271685	0.369082	5.91473	0.0392673	0.213376	5.91473	0.241137	0.240764	5.91473	0.184993
ENSRNOG00000001339	-0.0350324	5.28689	0.798017	-0.142976	5.28689	0.290193	0.251969	5.28689	0.0666923	0.359913	5.28689	0.00797756
ENSRNOG00000001344	-0.398705	7.57487	0.0023156	0.0557376	7.57487	0.672617	-0.0353524	7.57487	0.784371	-0.489795	7.57487	0.000175863
ENSRNOG00000001345	0.312528	6.93375	0.0125002	-0.0714453	6.93375	0.562007	-0.138276	6.93375	0.268835	0.245698	6.93375	0.0461322
ENSRNOG00000001346	0.00221008	7.18988	0.981765	0.0233154	7.18988	0.80932	-0.071129	7.18988	0.456833	-0.0922343	7.18988	0.334298
ENSRNOG00000001347	-0.0909808	3.54146	0.653058	-0.0447727	3.54146	0.825255	-0.197996	3.54146	0.294463	-0.244204	3.54146	0.196704
ENSRNOG00000001348	-0.179852	7.39566	0.062924	-0.171639	7.39566	0.0756175	-0.0125792	7.39566	0.894881	-0.0207929	7.39566	0.826928
ENSRNOG00000001349	-0.190561	8.10298	0.064956	0.100224	8.10298	0.334545	-0.0602439	8.10298	0.556013	-0.351029	8.10298	0.000655819
ENSRNOG00000001350	0.174089	5.70362	0.152411	0.150821	5.70362	0.212783	0.109335	5.70362	0.373172	0.132603	5.70362	0.277704
ENSRNOG00000001351	-0.146962	6.47045	0.338102	0.249657	6.47045	0.107841	0.0825249	6.47045	0.58798	-0.314094	6.47045	0.0416646
ENSRNOG00000001352	-0.082819	2.50709	0.767212	-0.100087	2.50709	0.718217	-0.0628205	2.50709	0.812809	-0.0455521	2.50709	0.862428
ENSRNOG00000001353	0.465223	0.502488	0.439704	0.644942	0.502488	0.294669	0.867056	0.502488	0.227135	0.687336	0.502488	0.349156
ENSRNOG00000001355	0.161092	5.72152	0.273457	-0.130405	5.72152	0.366004	-0.117032	5.72152	0.422554	0.174465	5.72152	0.222757
ENSRNOG00000001357	-0.360221	4.39081	0.0225246	0.0845416	4.39081	0.611911	0.0260345	4.39081	0.860329	-0.418728	4.39081	0.00733593
ENSRNOG00000001376	-0.0396535	4.11127	0.824959	-0.0128174	4.11127	0.942974	0.114517	4.11127	0.518358	0.0876809	4.11127	0.620568
ENSRNOG00000001377	-0.00352685	6.18028	0.976946	-0.00601201	6.18028	0.960624	0.120398	6.18028	0.322472	0.122883	6.18028	0.311504
ENSRNOG00000001378	0.357802	1.39478	0.47792	-0.315617	1.39478	0.491215	-0.436132	1.39478	0.3726	0.237287	1.39478	0.592757
ENSRNOG00000001379	-5.81822	0.693081	1.4e-07	-1.89	0.693081	0.242771	-0.251244	0.693081	0.547822	-4.17947	0.693081	1.48e-07
ENSRNOG00000001383	-0.417417	5.43473	0.00808679	-0.139461	5.43473	0.383633	-0.0734995	5.43473	0.626868	-0.351456	5.43473	0.0221558
ENSRNOG00000001385	-0.249701	6.70172	0.0107619	0.000816773	6.70172	0.993438	0.0813077	6.70172	0.395843	-0.16921	6.70172	0.0815808
ENSRNOG00000001396	-0.034621	6.53924	0.78418	-0.0948743	6.53924	0.451011	-0.11164	6.53924	0.370646	-0.0513872	6.53924	0.678959
ENSRNOG00000001397	0.405383	3.98741	0.0188821	0.299283	3.98741	0.0769292	-0.0912528	3.98741	0.604606	0.0148473	3.98741	0.931453
ENSRNOG00000001402	0.480162	5.43893	0.00740849	0.461663	5.43893	0.00982341	-0.180628	5.43893	0.316546	-0.16213	5.43893	0.367305
ENSRNOG00000001404	-0.228759	5.86217	0.0458791	0.160745	5.86217	0.174459	-0.157502	5.86217	0.149753	-0.547006	5.86217	1.29e-06
ENSRNOG00000001409	-0.60733	4.74731	0.0199167	0.404561	4.74731	0.135469	0.0423647	4.74731	0.867507	-0.969526	4.74731	0.000255768
ENSRNOG00000001410	-0.249018	4.50857	0.249058	0.778932	4.50857	0.000749547	0.125977	4.50857	0.553655	-0.901974	4.50857	7.47e-05
ENSRNOG00000001414	-0.235726	7.97746	0.0117403	-0.269465	7.97746	0.00389965	-0.171994	7.97746	0.0613152	-0.138255	7.97746	0.131718
ENSRNOG00000001415	0.522768	6.39407	0.00227994	0.560848	6.39407	0.00106754	0.132177	6.39407	0.445381	0.0940976	6.39407	0.586972
ENSRNOG00000001416	1.97457	0.478994	0.0200927	-0.360222	0.478994	0.564246	-0.520574	0.478994	0.603753	1.81422	0.478994	0.0135735
ENSRNOG00000001417	-0.0900994	7.1875	0.405235	-0.0889724	7.1875	0.410535	0.0225012	7.1875	0.83388	0.0213741	7.1875	0.841885
ENSRNOG00000001418	0.275365	5.3685	0.0533484	-0.00488211	5.3685	0.971985	-0.00148132	5.3685	0.99178	0.278766	5.3685	0.0466655
ENSRNOG00000001420	0.0612145	4.86868	0.792367	0.456241	4.86868	0.0536996	0.0363224	4.86868	0.875684	-0.358704	4.86868	0.128653
ENSRNOG00000001424	0.153224	1.60215	0.691769	0.0814092	1.60215	0.830182	0.0694698	1.60215	0.858507	0.141284	1.60215	0.711896
ENSRNOG00000001426	0.47037	6.02787	8.61e-05	0.158061	6.02787	0.176042	0.12637	6.02787	0.305481	0.438679	6.02787	0.000265434
ENSRNOG00000001427	-0.203777	5.21549	0.129557	0.139436	5.21549	0.314524	0.0795137	5.21549	0.54288	-0.2637	5.21549	0.0504362
ENSRNOG00000001428	-0.0212758	3.84031	0.920054	-0.0995151	3.84031	0.634643	0.000836694	3.84031	0.996785	0.079076	3.84031	0.699816
ENSRNOG00000001429	0.348896	4.7566	0.0559216	0.172547	4.7566	0.336556	-0.089204	4.7566	0.627474	0.0871456	4.7566	0.629814
ENSRNOG00000001430	0.131388	6.7751	0.185696	0.021428	6.7751	0.827619	0.0631539	6.7751	0.525333	0.173114	6.7751	0.0790051
ENSRNOG00000001436	-0.133737	9.58997	0.165374	-0.167412	9.58997	0.0823059	0.0350796	9.58997	0.715222	0.0687551	9.58997	0.474286
ENSRNOG00000001440	0.24042	9.52922	0.0558382	0.122031	9.52922	0.331112	-0.0564989	9.52922	0.653038	0.06189	9.52922	0.622098
ENSRNOG00000001441	0.374167	5.56812	0.00819887	-0.126303	5.56812	0.353859	0.0505085	5.56812	0.725898	0.550979	5.56812	7.12e-05
ENSRNOG00000001442	-0.320121	7.22752	0.00122306	0.019964	7.22752	0.842344	-0.00393647	7.22752	0.967565	-0.344022	7.22752	0.000461481
ENSRNOG00000001443	1.1424	2.20458	0.0014299	0.186791	2.20458	0.548775	-0.612786	2.20458	0.104246	0.342828	2.20458	0.294247
ENSRNOG00000001448	0.116399	8.30095	0.227008	-0.0636413	8.30095	0.506867	0.118523	8.30095	0.219367	0.298563	8.30095	0.00188871
ENSRNOG00000001449	-0.209122	6.57112	0.0775111	-0.095712	6.57112	0.420917	-0.0101063	6.57112	0.930716	-0.123516	6.57112	0.28987
ENSRNOG00000001450	0.664783	3.42159	0.0109934	0.368609	3.42159	0.145283	-0.114389	3.42159	0.672678	0.181785	3.42159	0.48782
ENSRNOG00000001453	-0.160914	8.95891	0.0537145	0.0669115	8.95891	0.42413	0.0122703	8.95891	0.882348	-0.215555	8.95891	0.00962002
ENSRNOG00000001454	0.0820257	8.26001	0.468143	0.0924386	8.26001	0.413381	-0.0158743	8.26001	0.88815	-0.0262871	8.26001	0.815756
ENSRNOG00000001455	-0.464464	7.96169	0.000717027	-0.339511	7.96169	0.0134552	-0.188945	7.96169	0.163081	-0.313898	7.96169	0.0207218
ENSRNOG00000001456	-0.166171	7.24371	0.122521	-0.0160399	7.24371	0.882009	-0.0326388	7.24371	0.758463	-0.18277	7.24371	0.0865152
ENSRNOG00000001457	0.119621	7.35662	0.327893	-0.112061	7.35662	0.355969	0.0124787	7.35662	0.918622	0.24416	7.35662	0.0441544
ENSRNOG00000001470	0.462741	5.53578	0.0041056	-0.294452	5.53578	0.055717	-0.247494	5.53578	0.125563	0.509698	5.53578	0.000953917
ENSRNOG00000001478	0.354107	6.03464	0.00345922	0.0270079	6.03464	0.81895	-0.131642	6.03464	0.278938	0.195457	6.03464	0.0989065
ENSRNOG00000001479	0.173627	8.22643	0.0673367	-0.0253	8.22643	0.78856	-0.0989939	8.22643	0.295764	0.0999336	8.22643	0.288379
ENSRNOG00000001483	0.236761	5.95228	0.0488598	-0.0146914	5.95228	0.900569	-0.112148	5.95228	0.349247	0.139304	5.95228	0.234549
ENSRNOG00000001488	0.17252	7.71627	0.128308	0.0761053	7.71627	0.500831	-0.0650231	7.71627	0.565784	0.0313913	7.71627	0.780893
ENSRNOG00000001489	0.226263	4.94051	0.145763	0.0210292	4.94051	0.889979	-0.229261	4.94051	0.134642	-0.0240278	4.94051	0.872518
ENSRNOG00000001490	0.170959	4.14956	0.338956	-0.112742	4.14956	0.512459	0.15106	4.14956	0.40661	0.434761	4.14956	0.0130425
ENSRNOG00000001493	0.367618	3.19842	0.104999	0.5458	3.19842	0.0182126	0.353204	3.19842	0.147408	0.175022	3.19842	0.481551
ENSRNOG00000001494	-0.348999	5.42071	0.00475477	0.0521386	5.42071	0.684578	0.102633	5.42071	0.386645	-0.298504	5.42071	0.0153229
ENSRNOG00000001499	-0.537731	0.79171	0.287705	0.397233	0.79171	0.499021	0.940669	0.79171	0.0725506	0.00570526	0.79171	0.992536
ENSRNOG00000001500	-0.0837456	6.96289	0.585104	0.341881	6.96289	0.0273075	0.152219	6.96289	0.32026	-0.273408	6.96289	0.0769792
ENSRNOG00000001501	-0.0544193	6.3032	0.683258	0.204693	6.3032	0.129109	-0.0992385	6.3032	0.45061	-0.35835	6.3032	0.00708366
ENSRNOG00000001514	0.0207286	6.86764	0.857287	-0.303664	6.86764	0.00749031	-0.0624251	6.86764	0.584393	0.261968	6.86764	0.0197827
ENSRNOG00000001515	0.0289425	3.27008	0.89969	-0.135018	3.27008	0.545481	0.0467501	3.27008	0.836456	0.210711	3.27008	0.338611
ENSRNOG00000001517	-0.0502106	5.82577	0.790015	0.0586608	5.82577	0.756293	-0.00690629	5.82577	0.970564	-0.115778	5.82577	0.537193
ENSRNOG00000001518	0.0789962	9.57866	0.327561	-0.00836466	9.57866	0.917294	-0.0628572	9.57866	0.435035	0.0245037	9.57866	0.760508
ENSRNOG00000001520	-0.389281	3.7603	0.0470055	-0.143027	3.7603	0.47857	-0.0402165	3.7603	0.823752	-0.28647	3.7603	0.123411
ENSRNOG00000001524	0.0438778	6.90826	0.698463	-0.116521	6.90826	0.299433	-0.157823	6.90826	0.158352	0.00257648	6.90826	0.981469
ENSRNOG00000001527	0.805627	2.41553	0.00469437	0.418941	2.41553	0.115529	0.0419359	2.41553	0.894894	0.428622	2.41553	0.147901
ENSRNOG00000001528	5.58762	0.19782	2.42e-06	0.777104	0.19782	0.183796	0	0.19782	1	4.81052	0.19782	0.000151291
ENSRNOG00000001531	0.132776	3.78463	0.49773	0.245347	3.78463	0.214482	0.416161	3.78463	0.0421255	0.30359	3.78463	0.142015
ENSRNOG00000001547	0.0312762	5.69921	0.836181	-0.297911	5.69921	0.0444352	-0.04698	5.69921	0.753439	0.282207	5.69921	0.0541427
ENSRNOG00000001548	0.248687	9.04818	0.00385076	-0.000574439	9.04818	0.994645	-0.0627875	9.04818	0.465461	0.186474	9.04818	0.0294151
ENSRNOG00000001551	-0.141149	8.05986	0.208095	0.0305484	8.05986	0.785814	0.0845772	8.05986	0.448569	-0.0871201	8.05986	0.436275
ENSRNOG00000001554	-0.127827	2.4124	0.734379	-0.01544	2.4124	0.967483	0.283516	2.4124	0.449547	0.171129	2.4124	0.650531
ENSRNOG00000001555	0.308399	7.16436	0.00810507	-0.0668267	7.16436	0.560429	-0.085863	7.16436	0.461461	0.289362	7.16436	0.0118475
ENSRNOG00000001559	-0.0624263	6.75422	0.559422	-0.0634349	6.75422	0.55232	-0.0394969	6.75422	0.707988	-0.0384882	6.75422	0.714574
ENSRNOG00000001573	-0.100049	3.16994	0.709003	0.813042	3.16994	0.00571334	0.112102	3.16994	0.671415	-0.800988	3.16994	0.0058036
ENSRNOG00000001581	5.7468	0.525724	1.74e-06	-0.107669	0.525724	0.84298	0	0.525724	1	5.85447	0.525724	2.46e-07
ENSRNOG00000001582	-0.317323	1.00107	0.515032	0.436099	1.00107	0.425073	0.40096	1.00107	0.403463	-0.352462	1.00107	0.51361
ENSRNOG00000001584	1.71695	0.632863	0.0159919	-0.399961	0.632863	0.423145	-0.76885	0.632863	0.341737	1.34806	0.632863	0.0171015
ENSRNOG00000001585	-0.296841	3.80585	0.235394	-0.0954546	3.80585	0.706289	0.257758	3.80585	0.29485	0.056372	3.80585	0.820988
ENSRNOG00000001592	-0.0455636	8.593	0.592401	-0.147113	8.593	0.0829553	0.0189871	8.593	0.822655	0.120537	8.593	0.153508
ENSRNOG00000001593	-0.0535131	4.97288	0.688351	0.116442	4.97288	0.390311	0.213253	4.97288	0.109328	0.0432974	4.97288	0.749007
ENSRNOG00000001596	0.116674	10.7247	0.42308	-0.106163	10.7247	0.465831	0.0177573	10.7247	0.902937	0.240594	10.7247	0.0984986
ENSRNOG00000001597	0.372715	2.65607	0.191666	-0.176028	2.65607	0.50371	0.256427	2.65607	0.399487	0.80517	2.65607	0.00405632
ENSRNOG00000001598	0.0608475	7.05399	0.545662	-0.0649209	7.05399	0.515852	0.118106	7.05399	0.24093	0.243875	7.05399	0.0146857
ENSRNOG00000001599	0.0380871	4.0261	0.841196	-0.159619	4.0261	0.388522	0.157828	4.0261	0.40747	0.355534	4.0261	0.0551837
ENSRNOG00000001602	-0.127637	6.43969	0.332905	-0.109044	6.43969	0.407756	-0.0149376	6.43969	0.908553	-0.0335307	6.43969	0.796379
ENSRNOG00000001603	0.11679	3.94931	0.557562	0.0051174	3.94931	0.97916	0.18233	3.94931	0.366404	0.294003	3.94931	0.138755
ENSRNOG00000001607	3.2845	1.62508	3.72e-10	0.0874166	1.62508	0.787991	-0.0825562	1.62508	0.92087	3.11453	1.62508	6.52e-10
ENSRNOG00000001608	-0.0206693	3.12008	0.938875	0.0151255	3.12008	0.955243	-0.122859	3.12008	0.636997	-0.158654	3.12008	0.542201
ENSRNOG00000001609	-0.179411	3.05326	0.491023	-0.361722	3.05326	0.152789	-0.171154	3.05326	0.481161	0.0111565	3.05326	0.962278
ENSRNOG00000001611	0.104773	9.18668	0.27299	0.00707673	9.18668	0.940876	-0.0254955	9.18668	0.789406	0.072201	9.18668	0.448707
ENSRNOG00000001613	-0.00980128	5.3315	0.937885	-0.167001	5.3315	0.175212	-0.0716317	5.3315	0.558325	0.0855683	5.3315	0.475167
ENSRNOG00000001616	-0.450033	5.89729	0.0016259	0.0200361	5.89729	0.891052	0.022907	5.89729	0.868255	-0.447162	5.89729	0.00158779
ENSRNOG00000001618	-0.793491	5.93122	2.8e-10	-0.33234	5.93122	0.0103776	-0.0229113	5.93122	0.844452	-0.484062	5.93122	5.89e-05
ENSRNOG00000001620	0.136343	2.96775	0.608353	0.0912647	2.96775	0.72883	-0.319026	2.96775	0.209617	-0.273948	2.96775	0.276016
ENSRNOG00000001621	0.731389	3.07383	0.00328293	0.176081	3.07383	0.442665	-0.103519	3.07383	0.695678	0.45179	3.07383	0.0635186
ENSRNOG00000001623	0.0862533	5.22327	0.516032	0.0579647	5.22327	0.66044	-0.0467231	5.22327	0.721612	-0.0184345	5.22327	0.887472
ENSRNOG00000001629	-0.0133791	5.99149	0.912894	0.152432	5.99149	0.216897	-0.0111623	5.99149	0.926339	-0.176974	5.99149	0.146459
ENSRNOG00000001632	-0.258792	4.05908	0.138729	0.0159044	4.05908	0.929706	0.354167	4.05908	0.0405046	0.079471	4.05908	0.655943
ENSRNOG00000001633	0.00888066	7.4981	0.947845	0.194337	7.4981	0.153662	0.0616601	7.4981	0.649104	-0.123796	7.4981	0.362471
ENSRNOG00000001640	0.619819	2.49	0.046493	0.589426	2.49	0.0560595	-0.450506	2.49	0.148481	-0.420113	2.49	0.173813
ENSRNOG00000001642	-0.415567	5.59976	0.000874424	0.0187198	5.59976	0.88489	0.202672	5.59976	0.0931642	-0.231615	5.59976	0.0639505
ENSRNOG00000001643	0.110445	5.89871	0.341958	0.081187	5.89871	0.482525	0.0509902	5.89871	0.660524	0.0802486	5.89871	0.48711
ENSRNOG00000001645	0.0379464	3.77783	0.830473	-0.109927	3.77783	0.523238	0.188344	3.77783	0.291876	0.336218	3.77783	0.0526412
ENSRNOG00000001647	0.288305	5.04306	0.0868846	-0.389148	5.04306	0.0146976	-0.253451	5.04306	0.128238	0.424002	5.04306	0.00719304
ENSRNOG00000001654	0.139726	6.53419	0.18186	0.0808594	6.53419	0.436893	-0.0505726	6.53419	0.62723	0.00829366	6.53419	0.936118
ENSRNOG00000001657	-0.184571	7.11406	0.142068	0.0203659	7.11406	0.871939	0.0590771	7.11406	0.635432	-0.14586	7.11406	0.244254
ENSRNOG00000001662	0.135566	6.34872	0.362084	0.101315	6.34872	0.494685	-0.000607685	6.34872	0.996735	0.033643	6.34872	0.820336
ENSRNOG00000001681	0.150096	4.17096	0.493886	0.364512	4.17096	0.101498	-0.0346727	4.17096	0.873755	-0.249089	4.17096	0.260727
ENSRNOG00000001682	0.0415738	7.916	0.693654	-0.0773069	7.916	0.462219	-0.0409264	7.916	0.696977	0.0779543	7.916	0.456578
ENSRNOG00000001687	-0.00763446	1.36947	0.987239	0.453209	1.36947	0.366219	-0.108134	1.36947	0.812885	-0.568977	1.36947	0.239934
ENSRNOG00000001689	-0.0064556	5.22976	0.964824	0.30815	5.22976	0.0396786	0.191374	5.22976	0.191384	-0.123232	5.22976	0.410997
ENSRNOG00000001692	0.289635	3.91739	0.172956	0.119219	3.91739	0.566906	0.0123159	3.91739	0.954391	0.182732	3.91739	0.386458
ENSRNOG00000001699	0.0591351	5.11582	0.67854	-0.165583	5.11582	0.233899	-0.105966	5.11582	0.448063	0.118752	5.11582	0.383009
ENSRNOG00000001701	0.41245	6.7167	0.000203711	0.107705	6.7167	0.323272	0.0410935	6.7167	0.715062	0.345839	6.7167	0.00176826
ENSRNOG00000001704	-0.170494	7.66719	0.128108	-0.0224866	7.66719	0.841393	-0.0443737	7.66719	0.689222	-0.192381	7.66719	0.0839534
ENSRNOG00000001706	0.692188	2.73149	0.00584065	0.209055	2.73149	0.364007	0.0969125	2.73149	0.727642	0.580046	2.73149	0.0228413
ENSRNOG00000001708	-0.320846	1.84632	0.49916	0.0352551	1.84632	0.942522	0.34365	1.84632	0.462111	-0.012452	1.84632	0.979148
ENSRNOG00000001709	0.0665702	8.30655	0.497893	-0.0289186	8.30655	0.76778	0.0378176	8.30655	0.699849	0.133306	8.30655	0.172993
ENSRNOG00000001710	-0.0899031	4.38314	0.599047	0.102334	4.38314	0.556193	0.289256	4.38314	0.0915927	0.0970191	4.38314	0.578008
ENSRNOG00000001712	-0.0454865	5.86054	0.737475	-0.143116	5.86054	0.287692	0.075222	5.86054	0.576093	0.172851	5.86054	0.19524
ENSRNOG00000001713	0.289037	1.33111	0.547227	0.798069	1.33111	0.118675	-0.132819	1.33111	0.782268	-0.641851	1.33111	0.21009
ENSRNOG00000001717	0.124208	4.95693	0.362808	-0.00981371	4.95693	0.941548	0.053427	4.95693	0.695733	0.187448	4.95693	0.161581
ENSRNOG00000001719	-0.00659277	8.30663	0.946598	0.0285978	8.30663	0.771403	0.017604	8.30663	0.857615	-0.0175865	8.30663	0.857757
ENSRNOG00000001720	-0.536084	7.03694	4.73e-07	0.0499472	7.03694	0.646965	0.0410034	7.03694	0.691062	-0.545028	7.03694	2.69e-07
ENSRNOG00000001724	-1.86917	0.501105	0.0136769	1.19865	0.501105	0.2729	0.720727	0.501105	0.265255	-2.34709	0.501105	0.0126059
ENSRNOG00000001727	-0.00821107	4.31023	0.962361	-0.144198	4.31023	0.398423	0.17198	4.31023	0.322352	0.307968	4.31023	0.0708196
ENSRNOG00000001728	-0.656059	2.58302	0.032953	0.819102	2.58302	0.0281691	-0.188826	2.58302	0.487833	-1.66399	2.58302	4.56e-07
ENSRNOG00000001730	-0.181988	5.08463	0.168975	0.0198584	5.08463	0.882937	0.0293291	5.08463	0.81821	-0.172518	5.08463	0.184738
ENSRNOG00000001733	0.263713	6.6485	0.0301719	0.0324632	6.6485	0.787088	0.182563	6.6485	0.13802	0.413813	6.6485	0.000673063
ENSRNOG00000001736	0.760071	3.68518	0.000338169	0.0488771	3.68518	0.800745	0.0527399	3.68518	0.818104	0.763933	3.68518	0.000255374
ENSRNOG00000001738	-0.771411	0.934258	0.201825	-0.662054	0.934258	0.277723	0.702795	0.934258	0.229455	0.593438	0.934258	0.31461
ENSRNOG00000001747	-0.18967	0.252034	0.797754	0.484022	0.252034	0.552248	0.00802417	0.252034	0.990892	-0.665668	0.252034	0.389316
ENSRNOG00000001750	-1.43527	3.86369	2.68e-09	0.490567	3.86369	0.0908303	0.0131042	3.86369	0.95014	-1.91273	3.86369	2.99e-14
ENSRNOG00000001754	0.294913	4.43074	0.146478	-0.197273	4.43074	0.311983	0.0387376	4.43074	0.850705	0.530924	4.43074	0.00725675
ENSRNOG00000001758	-0.0488366	4.96153	0.779298	-0.202531	4.96153	0.238962	0.048473	4.96153	0.778313	0.202167	4.96153	0.234114
ENSRNOG00000001762	0.0783001	5.27065	0.522097	0.305467	5.27065	0.0145943	-0.0221926	5.27065	0.854277	-0.249359	5.27065	0.0436066
ENSRNOG00000001764	0.0851404	0.983962	0.894352	0.026389	0.983962	0.966787	-0.00330253	0.983962	0.995847	0.0554488	0.983962	0.929818
ENSRNOG00000001766	0.956079	7.49447	6.07e-25	-0.146414	7.49447	0.0949909	0.0282221	7.49447	0.768782	1.13072	7.49447	4.12e-35
ENSRNOG00000001769	0.38723	6.63877	0.000582798	0.106016	6.63877	0.338019	0.0259345	6.63877	0.819993	0.307148	6.63877	0.00613512
ENSRNOG00000001773	-0.217734	3.21205	0.358575	-0.0497421	3.21205	0.836809	0.0747532	3.21205	0.742479	-0.0932387	3.21205	0.687445
ENSRNOG00000001774	0.160431	2.8253	0.573675	0.489802	2.8253	0.0968197	0.252578	2.8253	0.388347	-0.0767922	2.8253	0.800039
ENSRNOG00000001781	0.619363	2.19842	0.0578172	0.50684	2.19842	0.11259	-0.106864	2.19842	0.755282	0.00565863	2.19842	0.986472
ENSRNOG00000001782	-0.184612	4.65435	0.273763	0.158988	4.65435	0.359438	0.25219	4.65435	0.131097	-0.0914101	4.65435	0.594744
ENSRNOG00000001783	-0.0776415	7.8721	0.502792	-0.00471945	7.8721	0.967533	0.0963138	7.8721	0.404291	0.0233918	7.8721	0.8396
ENSRNOG00000001785	-0.537578	7.56304	1.56e-07	0.0957236	7.56304	0.359851	-0.060721	7.56304	0.542888	-0.694023	7.56304	1.11e-11
ENSRNOG00000001786	-0.213217	7.52065	0.144398	-0.0788557	7.52065	0.589839	0.00996567	7.52065	0.945238	-0.124396	7.52065	0.392059
ENSRNOG00000001789	-0.0299719	6.44882	0.79	0.0506011	6.44882	0.653879	0.0538404	6.44882	0.629632	-0.0267326	6.44882	0.811282
ENSRNOG00000001793	1.07749	1.16864	0.0150863	0.922786	1.16864	0.0314964	-0.0146132	1.16864	0.977374	0.14009	1.16864	0.778761
ENSRNOG00000001795	-0.2387	9.83848	0.032358	-0.0755762	9.83848	0.498193	-0.105691	9.83848	0.341759	-0.268815	9.83848	0.0157436
ENSRNOG00000001796	-6.87505	1.44026	1.2e-11	0	1.44026	1	-0.209379	1.44026	0.606116	-7.08443	1.44026	2.92e-13
ENSRNOG00000001797	-0.0646352	6.04811	0.571191	-0.262056	6.04811	0.0194115	0.0269614	6.04811	0.810186	0.224382	6.04811	0.0417969
ENSRNOG00000001803	0.139514	6.60417	0.187208	0.0261857	6.60417	0.802736	0.0243843	6.60417	0.81764	0.137713	6.60417	0.188799
ENSRNOG00000001804	-1.21961	1.48963	0.00199031	0.775147	1.48963	0.158446	0.40787	1.48963	0.220762	-1.58689	1.48963	0.000686862
ENSRNOG00000001807	-0.339194	0.357344	0.654945	2.46648	0.357344	0.0284867	-0.646256	0.357344	0.324283	-3.45193	0.357344	0.000406262
ENSRNOG00000001808	0.233899	5.41743	0.0634564	0.174957	5.41743	0.161343	0.324515	5.41743	0.0129958	0.383457	5.41743	0.00306384
ENSRNOG00000001811	0.0416532	6.82217	0.716309	-0.0740498	6.82217	0.515467	0.0582205	6.82217	0.610236	0.173923	6.82217	0.125313
ENSRNOG00000001813	-0.0874761	5.37186	0.598195	0.14836	5.37186	0.377115	0.106335	5.37186	0.518429	-0.129501	5.37186	0.437109
ENSRNOG00000001815	-0.128419	7.82291	0.177262	-0.0340379	7.82291	0.72112	0.0369836	7.82291	0.695176	-0.057397	7.82291	0.543886
ENSRNOG00000001816	0.0947084	5.44317	0.560235	-0.123795	5.44317	0.439994	0.235155	5.44317	0.151599	0.453659	5.44317	0.0050353
ENSRNOG00000001817	4.34021	4.63368	5.74e-97	0.245144	4.63368	0.0387485	-0.698599	4.63368	0.0453331	3.39647	4.63368	3.97e-74
ENSRNOG00000001820	0.335366	6.02723	0.0068307	-0.0452661	6.02723	0.707142	-0.0978137	6.02723	0.431793	0.282818	6.02723	0.0193422
ENSRNOG00000001823	-0.432228	3.61088	0.0629865	-0.0149408	3.61088	0.950931	-0.187687	3.61088	0.379592	-0.604974	3.61088	0.00664753
ENSRNOG00000001825	0.160259	4.38021	0.378979	0.147409	4.38021	0.416085	-0.14433	4.38021	0.421415	-0.131481	4.38021	0.461668
ENSRNOG00000001827	1.77336	0.881908	0.0057602	-0.253472	0.881908	0.57941	-1.14472	0.881908	0.0989573	0.882118	0.881908	0.0726877
ENSRNOG00000001828	-0.0214526	5.21956	0.888314	-0.101352	5.21956	0.503226	-0.129528	5.21956	0.384546	-0.0496292	5.21956	0.736692
ENSRNOG00000001829	0.0305602	7.09087	0.815326	-0.11202	7.09087	0.389599	0.0530009	7.09087	0.684535	0.195581	7.09087	0.131951
ENSRNOG00000001833	-0.100769	7.77194	0.306044	0.0483316	7.77194	0.624726	-0.015105	7.77194	0.876995	-0.164205	7.77194	0.0936931
ENSRNOG00000001834	0.284393	4.05191	0.102512	0.160156	4.05191	0.347815	0.161105	4.05191	0.37189	0.285343	4.05191	0.106208
ENSRNOG00000001842	-0.0220177	5.70577	0.878928	-0.0964891	5.70577	0.50157	0.0027665	5.70577	0.984557	0.0772378	5.70577	0.586039
ENSRNOG00000001843	-0.253815	5.23363	0.061591	0.766113	5.23363	3.4e-07	-0.154259	5.23363	0.23211	-1.17419	5.23363	2.09e-16
ENSRNOG00000001844	0.15291	6.13115	0.299746	-0.0486602	6.13115	0.738792	-0.0297763	6.13115	0.839711	0.171794	6.13115	0.238359
ENSRNOG00000001845	-0.0398662	6.134	0.757877	0.0278723	6.134	0.829677	0.0198481	6.134	0.876807	-0.0478904	6.134	0.708941
ENSRNOG00000001847	0.0550844	6.04867	0.653112	-0.235475	6.04867	0.04951	-0.0701783	6.04867	0.561752	0.220381	6.04867	0.0624385
ENSRNOG00000001849	-0.379855	0.916996	0.498615	0.144059	0.916996	0.810845	0.0891222	0.916996	0.865285	-0.434792	0.916996	0.440937
ENSRNOG00000001852	0.246779	7.37143	0.0199609	-0.146186	7.37143	0.161507	-0.0122653	7.37143	0.908088	0.3807	7.37143	0.000276511
ENSRNOG00000001859	0.316879	5.8259	0.0492056	0.0550664	5.8259	0.728724	-0.289508	5.8259	0.0704618	-0.0276958	5.8259	0.860589
ENSRNOG00000001861	2.27587	0.611207	0.00322258	0.214336	0.611207	0.704452	-1.58123	0.611207	0.0581917	0.480299	0.611207	0.429154
ENSRNOG00000001862	0.118008	8.18893	0.199099	-0.0737713	8.18893	0.419239	-0.0508475	8.18893	0.578941	0.140932	8.18893	0.12176
ENSRNOG00000001867	0.0321082	4.76961	0.831234	0.216569	4.76961	0.157285	-0.00614757	4.76961	0.96698	-0.190609	4.76961	0.206559
ENSRNOG00000001870	-0.186167	4.25424	0.350845	-0.370867	4.25424	0.0577871	-0.206026	4.25424	0.276172	-0.0213257	4.25424	0.90834
ENSRNOG00000001875	0.0470565	6.86208	0.78641	0.158891	6.86208	0.360956	0.174124	6.86208	0.316523	0.0622891	6.86208	0.720437
ENSRNOG00000001876	-0.552934	2.74764	0.0616515	-0.203603	2.74764	0.507496	0.315237	2.74764	0.261658	-0.0340935	2.74764	0.906844
ENSRNOG00000001877	0.0212659	5.39421	0.880701	0.211534	5.39421	0.140377	0.0281969	5.39421	0.840775	-0.162071	5.39421	0.254067
ENSRNOG00000001878	-0.222095	5.77574	0.0667277	0.0254516	5.77574	0.836428	0.117132	5.77574	0.322765	-0.130415	5.77574	0.279409
ENSRNOG00000001880	0.0852164	2.13258	0.843648	-0.339762	2.13258	0.411579	-0.0648559	2.13258	0.87859	0.360122	2.13258	0.376244
ENSRNOG00000001884	0.303468	7.85612	0.000734999	-0.0529877	7.85612	0.54984	0.0355981	7.85612	0.693658	0.392053	7.85612	1.1e-05
ENSRNOG00000001885	-0.0234731	4.60763	0.885346	-0.0239631	4.60763	0.882546	-0.109303	4.60763	0.488081	-0.108813	4.60763	0.488365
ENSRNOG00000001886	-0.0655548	6.34924	0.529869	-0.166365	6.34924	0.107353	0.109602	6.34924	0.288814	0.210412	6.34924	0.0396876
ENSRNOG00000001888	0.285865	4.18264	0.118418	-0.196054	4.18264	0.256124	0.0477211	4.18264	0.798111	0.52964	4.18264	0.0025759
ENSRNOG00000001889	-0.154859	6.12671	0.275929	-0.00902846	6.12671	0.949624	-0.152442	6.12671	0.272728	-0.298272	6.12671	0.0328503
ENSRNOG00000001890	0.589033	3.91603	0.00121228	0.0717479	3.91603	0.669155	-0.326668	3.91603	0.076953	0.190617	3.91603	0.262389
ENSRNOG00000001891	0.271963	2.82358	0.356186	-0.324688	2.82358	0.233745	-0.147831	2.82358	0.613538	0.44882	2.82358	0.0970402
ENSRNOG00000001893	1.02025	1.21135	0.0332862	1.05369	1.21135	0.0278003	-0.090534	1.21135	0.865201	-0.123978	1.21135	0.81602
ENSRNOG00000001923	-1.23525	3.61027	4.69e-10	-0.451753	3.61027	0.0447834	-0.0103233	3.61027	0.947314	-0.793823	3.61027	7.78e-06
ENSRNOG00000001926	-2.07511	5.04677	1.98e-34	-0.98341	5.04677	1.33e-07	0.147225	5.04677	0.285627	-0.944471	5.04677	4.18e-10
ENSRNOG00000001928	0.0382381	2.08598	0.912976	-0.254938	2.08598	0.442585	-0.333032	2.08598	0.305623	-0.0398557	2.08598	0.897066
ENSRNOG00000001930	-0.38302	6.1099	0.0192905	-0.189761	6.1099	0.248831	0.0451748	6.1099	0.77835	-0.148084	6.1099	0.358976
ENSRNOG00000001956	0.122811	4.85964	0.460977	0.118665	4.85964	0.47487	0.105795	4.85964	0.527081	0.109941	4.85964	0.509679
ENSRNOG00000001958	0.193245	6.65285	0.0664446	0.0483598	6.65285	0.642326	-0.135688	6.65285	0.194634	0.00919694	6.65285	0.929166
ENSRNOG00000001964	-0.501491	7.72162	4.03e-07	0.0741482	7.72162	0.461158	0.0596407	7.72162	0.538303	-0.515998	7.72162	1.76e-07
ENSRNOG00000001967	0.399667	1.09337	0.469784	0.216578	1.09337	0.685112	-1.07696	1.09337	0.0272106	-0.893872	1.09337	0.0574936
ENSRNOG00000001971	0.162771	3.72303	0.54099	-0.452973	3.72303	0.0735628	-0.301776	3.72303	0.245316	0.313969	3.72303	0.203364
ENSRNOG00000001979	0.532677	5.98083	2.54e-06	-0.136641	5.98083	0.200319	0.0957344	5.98083	0.415971	0.765052	5.98083	5.19e-12
ENSRNOG00000001982	-0.434275	5.61716	0.000661601	-0.122095	5.61716	0.350292	-0.139225	5.61716	0.244675	-0.451404	5.61716	0.000233312
ENSRNOG00000001989	0.811823	6.7735	1.8e-15	0.0141748	6.7735	0.883531	-0.10685	6.7735	0.31001	0.690798	6.7735	4.82e-12
ENSRNOG00000001991	-0.0463896	7.98144	0.665149	-0.109643	7.98144	0.305282	-0.0382036	7.98144	0.719885	0.0250501	7.98144	0.813692
ENSRNOG00000001992	0.0948225	7.11914	0.397792	-0.11158	7.11914	0.315267	-0.0813176	7.11914	0.465561	0.125085	7.11914	0.257254
ENSRNOG00000001996	-0.136218	7.81856	0.155028	-0.134855	7.81856	0.158774	0.016557	7.81856	0.861505	0.0151945	7.81856	0.872671
ENSRNOG00000002001	0.0879779	3.38175	0.67874	0.121355	3.38175	0.567746	0.228026	3.38175	0.292721	0.194649	3.38175	0.369069
ENSRNOG00000002005	6.83555	1.03297	3.05e-13	1.05077	1.03297	0.00878421	-3.9717	1.03297	0.00608238	1.81307	1.03297	0.00282979
ENSRNOG00000002012	0.46775	5.25711	0.000241037	-0.0782416	5.25711	0.511739	-0.174364	5.25711	0.177285	0.371627	5.25711	0.00209909
ENSRNOG00000002021	-0.0845591	8.83704	0.401891	-0.183321	8.83704	0.0687127	-0.0672774	8.83704	0.502839	0.0314848	8.83704	0.753402
ENSRNOG00000002024	-3.59143	0.251921	0.00038755	1.91362	0.251921	0.238663	0.583609	0.251921	0.380861	-4.92144	0.251921	0.00026307
ENSRNOG00000002026	-0.54566	1.54752	0.245765	-0.415612	1.54752	0.381927	0.486407	1.54752	0.285471	0.35636	1.54752	0.439019
ENSRNOG00000002028	0.408682	4.89872	0.0498493	0.0537406	4.89872	0.792179	-0.0706811	4.89872	0.736321	0.28426	4.89872	0.166763
ENSRNOG00000002032	0.575317	4.43204	0.000855626	0.186703	4.43204	0.25733	-0.108744	4.43204	0.541297	0.279869	4.43204	0.0994883
ENSRNOG00000002035	0.261308	4.98497	0.0978854	0.00680795	4.98497	0.964734	-0.0983445	4.98497	0.533089	0.156156	4.98497	0.309975
ENSRNOG00000002036	-0.169016	3.72769	0.411784	0.114264	3.72769	0.59057	-0.0496873	3.72769	0.800297	-0.332967	3.72769	0.10029
ENSRNOG00000002039	-0.240678	6.99652	0.0123909	-0.0193969	6.99652	0.841913	0.0265736	6.99652	0.777826	-0.194707	6.99652	0.0408243
ENSRNOG00000002040	0.565054	4.12606	0.00313892	0.339848	4.12606	0.0675594	-0.167906	4.12606	0.39114	0.0573003	4.12606	0.763194
ENSRNOG00000002044	0.517227	4.63228	0.000372939	-0.103669	4.63228	0.435361	-0.14266	4.63228	0.340011	0.478236	4.63228	0.000456506
ENSRNOG00000002045	1.02134	2.93694	0.0002735	-0.051461	2.93694	0.83281	-0.142191	2.93694	0.64376	0.930606	2.93694	0.000467113
ENSRNOG00000002050	2.89554	5.85924	1.08e-99	0.311939	5.85924	0.00322221	-0.0388595	5.85924	0.826506	2.54475	5.85924	4.64e-79
ENSRNOG00000002051	-0.160274	6.93526	0.140995	0.01263	6.93526	0.908226	0.00519511	6.93526	0.961382	-0.167708	6.93526	0.120428
ENSRNOG00000002052	-0.832742	9.58033	7.6e-16	0.0858713	9.58033	0.406867	-0.0216036	9.58033	0.832019	-0.940217	9.58033	9.81e-20
ENSRNOG00000002054	-0.301488	4.29293	0.0842777	-0.247754	4.29293	0.157023	-0.0251978	4.29293	0.878456	-0.0789318	4.29293	0.632656
ENSRNOG00000002055	0.276244	6.11939	0.014152	0.0855911	6.11939	0.439215	-0.035135	6.11939	0.756111	0.155517	6.11939	0.16179
ENSRNOG00000002061	-0.263357	6.3894	0.0173496	0.078872	6.3894	0.485126	-0.0622535	6.3894	0.561832	-0.404482	6.3894	0.000223296
ENSRNOG00000002069	0.249791	5.6855	0.0767243	0.169663	5.6855	0.225699	-0.0441819	5.6855	0.754829	0.0359464	5.6855	0.797919
ENSRNOG00000002070	-0.423592	0.431338	0.594214	0.00807736	0.431338	0.991652	1.14796	0.431338	0.171484	0.716288	0.431338	0.411507
ENSRNOG00000002072	-0.492855	3.61175	0.0153985	-0.217209	3.61175	0.301497	0.277961	3.61175	0.149292	0.00231468	3.61175	0.990735
ENSRNOG00000002074	-0.365898	3.89912	0.0761847	-0.271436	3.89912	0.191303	0.134989	3.89912	0.493781	0.0405272	3.89912	0.838269
ENSRNOG00000002075	-0.0707669	5.4229	0.600506	0.285575	5.4229	0.0398159	0.0504887	5.4229	0.704467	-0.305853	5.4229	0.025449
ENSRNOG00000002080	0.0264793	5.10608	0.858993	-0.157767	5.10608	0.280236	-0.199325	5.10608	0.168178	-0.0150786	5.10608	0.915269
ENSRNOG00000002089	-0.667505	7.68765	2.9e-06	0.116342	7.68765	0.419184	0.0915395	7.68765	0.514813	-0.692307	7.68765	1.24e-06
ENSRNOG00000002091	-0.471979	2.85646	0.0847686	0.467222	2.85646	0.127027	0.293226	2.85646	0.264736	-0.645976	2.85646	0.0281935
ENSRNOG00000002093	-0.733328	6.38735	2.7e-10	-0.0172778	6.38735	0.88638	0.0902572	6.38735	0.413879	-0.625792	6.38735	5.64e-08
ENSRNOG00000002094	0.0547945	6.61712	0.61426	0.0576411	6.61712	0.595278	-0.119943	6.61712	0.263696	-0.122789	6.61712	0.251599
ENSRNOG00000002097	0.373448	2.48357	0.223602	-0.162758	2.48357	0.563227	-0.347764	2.48357	0.247421	0.188442	2.48357	0.493784
ENSRNOG00000002100	0.313066	4.95885	0.0570727	0.230644	4.95885	0.157046	0.0679698	4.95885	0.684183	0.150392	4.95885	0.363555
ENSRNOG00000002104	-0.152747	5.47185	0.234973	-0.0155365	5.47185	0.904749	-0.00583099	5.47185	0.962755	-0.143041	5.47185	0.256397
ENSRNOG00000002105	-0.0881376	6.99433	0.498538	-0.0903113	6.99433	0.487512	-0.155925	6.99433	0.225272	-0.153751	6.99433	0.231264
ENSRNOG00000002106	0.49014	5.08321	0.00191379	0.0105476	5.08321	0.944457	-0.0430909	5.08321	0.789659	0.436501	5.08321	0.00481219
ENSRNOG00000002112	-0.322019	5.41698	0.0353404	-0.158895	5.41698	0.303307	-0.021547	5.41698	0.884052	-0.184672	5.41698	0.215401
ENSRNOG00000002115	-0.117225	10.1912	0.253394	-0.0355211	10.1912	0.729312	0.221362	10.1912	0.0310205	0.139658	10.1912	0.173588
ENSRNOG00000002121	-0.11048	6.01991	0.359982	-0.0191718	6.01991	0.874295	-2.35e-05	6.01991	0.999838	-0.0913314	6.01991	0.441978
ENSRNOG00000002122	-0.362925	5.35875	0.00845557	-0.173171	5.35875	0.215537	-0.248666	5.35875	0.0529596	-0.438419	5.35875	0.000770161
ENSRNOG00000002125	-0.127883	9.86274	0.178874	-0.131934	9.86274	0.165375	-0.0444058	9.86274	0.639714	-0.0403545	9.86274	0.670456
ENSRNOG00000002126	0.139385	2.41292	0.625814	0.00459076	2.41292	0.98681	-0.0946541	2.41292	0.735168	0.0401405	2.41292	0.882516
ENSRNOG00000002128	-0.0578074	6.43304	0.664412	-0.321875	6.43304	0.0144194	-0.199842	6.43304	0.126391	0.0642257	6.43304	0.618597
ENSRNOG00000002129	0.137067	4.56589	0.358678	0.0320426	4.56589	0.82693	-0.240887	4.56589	0.0947473	-0.135863	4.56589	0.336722
ENSRNOG00000002135	-0.0841092	5.53057	0.476958	0.0508702	5.53057	0.670395	-0.0358143	5.53057	0.755042	-0.170794	5.53057	0.140969
ENSRNOG00000002137	0.251248	3.69747	0.195452	-0.0903206	3.69747	0.622274	-0.272155	3.69747	0.149199	0.0694141	3.69747	0.696653
ENSRNOG00000002144	-0.120083	5.35044	0.41939	0.0975441	5.35044	0.517707	-0.0469141	5.35044	0.746573	-0.264542	5.35044	0.0723498
ENSRNOG00000002146	-0.237011	7.5975	0.0537467	0.140393	7.5975	0.25702	-0.110794	7.5975	0.361705	-0.488198	7.5975	6.88e-05
ENSRNOG00000002152	-0.300122	3.44258	0.196397	0.0601821	3.44258	0.802974	0.200768	3.44258	0.372985	-0.159536	3.44258	0.495561
ENSRNOG00000002153	-0.179603	6.35987	0.121873	0.0120393	6.35987	0.918202	-0.07027	6.35987	0.535002	-0.261913	6.35987	0.0220448
ENSRNOG00000002154	-1.42559	4.35045	1.07e-13	0.152487	4.35045	0.502271	-0.0982255	4.35045	0.542781	-1.67631	4.35045	1.42e-18
ENSRNOG00000002158	2.60055	0.306558	0.00217344	0.0296129	0.306558	0.958454	0.921782	0.306558	0.494856	3.49272	0.306558	0.000198772
ENSRNOG00000002159	-0.245068	4.49695	0.145602	-0.068096	4.49695	0.690433	0.0448549	4.49695	0.78171	-0.132117	4.49695	0.421537
ENSRNOG00000002161	-1.72291	0.546368	0.0176466	-1.07269	0.546368	0.179353	0.172347	0.546368	0.754912	-0.477876	0.546368	0.432596
ENSRNOG00000002163	-0.429238	7.11602	1.45e-05	-0.00699618	7.11602	0.94469	0.0428053	7.11602	0.656527	-0.379436	7.11602	0.000111141
ENSRNOG00000002165	-0.197149	5.18392	0.155155	-0.000877334	5.18392	0.995021	0.0649057	5.18392	0.629887	-0.131366	5.18392	0.33696
ENSRNOG00000002171	0.187256	3.97951	0.418929	0.12423	3.97951	0.589057	0.259494	3.97951	0.273136	0.322521	3.97951	0.170038
ENSRNOG00000002175	0.147108	6.43138	0.156602	-0.0490627	6.43138	0.630747	-0.20568	6.43138	0.0440927	-0.00950868	6.43138	0.924543
ENSRNOG00000002176	0.428281	0.950703	0.388731	0.799428	0.950703	0.128173	-0.180729	0.950703	0.719589	-0.551876	0.950703	0.300365
ENSRNOG00000002177	-0.372315	5.36904	0.0142782	0.186199	5.36904	0.238043	-0.0186619	5.36904	0.89853	-0.577176	5.36904	0.000147615
ENSRNOG00000002178	0.143992	6.06251	0.23833	-0.234973	6.06251	0.0479948	0.0987831	6.06251	0.420682	0.477748	6.06251	6.29e-05
ENSRNOG00000002180	-0.100197	5.89951	0.447375	-0.106187	5.89951	0.419467	0.0797454	5.89951	0.540204	0.0857363	5.89951	0.509068
ENSRNOG00000002181	0.108694	3.12848	0.679617	0.126719	3.12848	0.629501	-0.024698	3.12848	0.924507	-0.042723	3.12848	0.869537
ENSRNOG00000002182	-0.0708379	6.3524	0.580708	-0.104221	6.3524	0.414947	0.222505	6.3524	0.0826464	0.255887	6.3524	0.0452625
ENSRNOG00000002185	0.0822387	5.18543	0.561628	-0.0366525	5.18543	0.793021	0.0408596	5.18543	0.77193	0.159751	5.18543	0.250256
ENSRNOG00000002186	-0.150586	5.10369	0.38539	0.104064	5.10369	0.554174	0.138055	5.10369	0.420988	-0.116596	5.10369	0.502789
ENSRNOG00000002188	-2.15542	2.17352	3.09e-08	0.467222	2.17352	0.413781	-0.114618	2.17352	0.678602	-2.73726	2.17352	1.06e-11
ENSRNOG00000002192	-0.0445208	7.35671	0.672982	0.0139527	7.35671	0.894867	-0.0286813	7.35671	0.783811	-0.0871549	7.35671	0.404894
ENSRNOG00000002194	0.212482	2.88036	0.45882	0.122079	2.88036	0.665603	-0.24951	2.88036	0.37332	-0.159107	2.88036	0.564181
ENSRNOG00000002199	0.0789429	5.79651	0.543007	0.109781	5.79651	0.397527	0.0160285	5.79651	0.901152	-0.0148097	5.79651	0.908597
ENSRNOG00000002203	-0.24831	5.91398	0.026815	-0.110757	5.91398	0.327826	-0.0109032	5.91398	0.919545	-0.148456	5.91398	0.172989
ENSRNOG00000002205	0.117902	6.87983	0.513902	0.133248	6.87983	0.460548	0.061739	6.87983	0.732591	0.0463925	6.87983	0.797309
ENSRNOG00000002207	-0.159653	4.9651	0.254742	0.171103	4.9651	0.237786	-0.0993033	4.9651	0.458211	-0.430059	4.9651	0.0018918
ENSRNOG00000002208	2.21019	3.02423	1.22e-14	0.349562	3.02423	0.119965	0.0509523	3.02423	0.892163	1.91158	3.02423	4.73e-11
ENSRNOG00000002210	-0.498835	4.76402	0.00760768	-0.0956041	4.76402	0.618657	-0.0956274	4.76402	0.588383	-0.498858	4.76402	0.00604179
ENSRNOG00000002214	-0.146782	5.46183	0.30177	-0.0881442	5.46183	0.535943	-0.0468847	5.46183	0.73463	-0.105523	5.46183	0.446344
ENSRNOG00000002215	-2.44452	2.81732	2.91e-12	-0.61751	2.81732	0.162318	-0.202682	2.81732	0.411673	-2.02969	2.81732	4.5e-11
ENSRNOG00000002216	0.0165778	4.45159	0.925674	-0.179941	4.45159	0.300362	0.1138	4.45159	0.519977	0.310319	4.45159	0.0726459
ENSRNOG00000002218	-0.39323	1.67128	0.392828	0.167792	1.67128	0.733461	-0.499681	1.67128	0.216583	-1.0607	1.67128	0.0142704
ENSRNOG00000002225	-0.343546	4.0613	0.0623298	-0.204679	4.0613	0.273168	-0.0522489	4.0613	0.76089	-0.191115	4.0613	0.271951
ENSRNOG00000002227	-7.93245	5.72568	4.66e-156	3.59322	5.72568	0.0178772	-0.11508	5.72568	0.377707	-11.6407	5.72568	2.95e-175
ENSRNOG00000002232	-0.275615	3.84773	0.189113	0.223972	3.84773	0.310046	0.0656895	3.84773	0.744952	-0.433897	3.84773	0.0410516
ENSRNOG00000002240	-0.0815183	5.88231	0.464225	0.0976006	5.88231	0.387222	-0.0278411	5.88231	0.797768	-0.20696	5.88231	0.0601982
ENSRNOG00000002241	-0.121593	3.53818	0.613603	0.190042	3.53818	0.443109	-0.0470394	3.53818	0.83998	-0.358675	3.53818	0.134622
ENSRNOG00000002244	0.55823	1.94126	0.134541	0.221548	1.94126	0.529578	-0.550841	1.94126	0.130732	-0.21416	1.94126	0.533474
ENSRNOG00000002246	-0.472137	2.85177	0.0819984	-0.134676	2.85177	0.633081	0.483238	2.85177	0.0686061	0.145776	2.85177	0.597288
ENSRNOG00000002247	-0.324426	4.79281	0.0488801	0.209705	4.79281	0.223128	0.181254	4.79281	0.258357	-0.352878	4.79281	0.0353051
ENSRNOG00000002248	-0.415206	2.83307	0.106842	-0.717546	2.83307	0.00316936	0.0990931	2.83307	0.675591	0.401433	2.83307	0.0721715
ENSRNOG00000002251	-0.18136	7.66541	0.081235	-0.000949029	7.66541	0.99275	-0.0385074	7.66541	0.707916	-0.218919	7.66541	0.0340176
ENSRNOG00000002253	-0.187589	3.43974	0.387409	0.0181344	3.43974	0.934883	0.278716	3.43974	0.193783	0.072993	3.43974	0.739428
ENSRNOG00000002254	-0.049652	6.98199	0.654292	-0.0653831	6.98199	0.554558	0.0756775	6.98199	0.492205	0.0914086	6.98199	0.405771
ENSRNOG00000002255	-0.399957	7.03489	0.00133667	-0.325852	7.03489	0.00903529	-0.0876965	7.03489	0.471607	-0.161802	7.03489	0.184756
ENSRNOG00000002262	0.0506559	6.97319	0.608421	0.0432226	6.97319	0.661254	-0.0861457	6.97319	0.378533	-0.0787124	6.97319	0.419924
ENSRNOG00000002267	-0.137326	6.32109	0.196164	-0.0995777	6.32109	0.348747	0.0608296	6.32109	0.559672	0.0230809	6.32109	0.824869
ENSRNOG00000002270	-0.34839	5.76794	0.0100366	0.0123282	5.76794	0.928907	0.281722	5.76794	0.034394	-0.0789955	5.76794	0.561379
ENSRNOG00000002271	0.215372	7.66404	0.0142989	-0.0588165	7.66404	0.497819	0.0260576	7.66404	0.767537	0.300246	7.66404	0.000560673
ENSRNOG00000002273	-3.67541	0.770148	0.000117984	1.91342	0.770148	0.237229	-0.809721	0.770148	0.11477	-6.39855	0.770148	3.06e-09
ENSRNOG00000002275	0.188887	7.55884	0.0392036	-0.0332403	7.55884	0.713697	-0.00698978	7.55884	0.939194	0.215137	7.55884	0.0176328
ENSRNOG00000002276	-7.06826	1.50058	5.35e-11	0	1.50058	1	-0.014435	1.50058	0.97624	-7.0827	1.50058	2.75e-11
ENSRNOG00000002278	2.70726	1.6247	3.15e-07	-0.0899781	1.6247	0.806189	0.378246	1.6247	0.630766	3.17549	1.6247	2.74e-09
ENSRNOG00000002280	0.0201666	2.62495	0.944014	0.0988915	2.62495	0.732033	0.381893	2.62495	0.197038	0.303168	2.62495	0.308667
ENSRNOG00000002291	-0.0931949	3.73494	0.683169	-0.0088076	3.73494	0.969376	0.0393742	3.73494	0.859987	-0.0450131	3.73494	0.840909
ENSRNOG00000002292	-0.118149	8.10238	0.200043	0.0774277	8.10238	0.403199	0.0476082	8.10238	0.603246	-0.147968	8.10238	0.107902
ENSRNOG00000002294	-0.160614	0.431293	0.831968	0.0363932	0.431293	0.96268	-0.110356	0.431293	0.877613	-0.307363	0.431293	0.674206
ENSRNOG00000002301	0.284393	7.50674	0.00100176	0.0325523	7.50674	0.702426	0.0230705	7.50674	0.790842	0.274911	7.50674	0.00135104
ENSRNOG00000002309	-1.00994	3.42913	2.92e-06	0.0934546	3.42913	0.713938	-0.165726	3.42913	0.347094	-1.26912	3.42913	1.06e-09
ENSRNOG00000002312	-0.744336	1.22516	0.0910215	-0.135372	1.22516	0.780357	0.673162	1.22516	0.110297	0.0641978	1.22516	0.89031
ENSRNOG00000002319	-0.0316896	8.87038	0.780429	-0.155157	8.87038	0.171658	-0.0289065	8.87038	0.798807	0.0945614	8.87038	0.403619
ENSRNOG00000002320	0.14554	7.78675	0.399526	-0.33007	7.78675	0.0549916	-0.172872	7.78675	0.315942	0.302738	7.78675	0.0776975
ENSRNOG00000002323	-0.0931062	4.65877	0.607147	0.16125	4.65877	0.381779	0.0550187	4.65877	0.757383	-0.199337	4.65877	0.271664
ENSRNOG00000002331	-0.235661	10.2821	0.0351132	-0.188073	10.2821	0.0926123	-0.0677124	10.2821	0.543909	-0.1153	10.2821	0.301466
ENSRNOG00000002338	0.119431	2.6623	0.666062	-0.103826	2.6623	0.696058	-0.221254	2.6623	0.404336	0.00200382	2.6623	0.993748
ENSRNOG00000002341	0.044353	5.27201	0.777272	0.00191647	5.27201	0.990202	0.281633	5.27201	0.0756945	0.324069	5.27201	0.0399232
ENSRNOG00000002342	0.0410984	6.84788	0.667395	0.0759499	6.84788	0.427119	-0.0110894	6.84788	0.906909	-0.0459409	6.84788	0.628055
ENSRNOG00000002343	-3.22713	2.99909	7.76e-17	0.236715	2.99909	0.679772	0.0089896	2.99909	0.973776	-3.45485	2.99909	1.9e-18
ENSRNOG00000002347	-1.25067	4.19671	9.15e-13	-0.139559	4.19671	0.492488	-0.0116336	4.19671	0.935698	-1.12274	4.19671	1.86e-11
ENSRNOG00000002352	0.555634	5.77333	1.88e-05	0.15071	5.77333	0.230317	-0.0175714	5.77333	0.89505	0.387353	5.77333	0.0026497
ENSRNOG00000002353	0.35151	4.63115	0.0205641	0.327412	4.63115	0.0298422	-0.00343488	4.63115	0.98232	0.0206639	4.63115	0.893129
ENSRNOG00000002358	-0.17562	7.65335	0.108334	0.0988904	7.65335	0.369169	-0.12016	7.65335	0.266191	-0.39467	7.65335	0.000290375
ENSRNOG00000002361	-1.52425	2.3419	2.14e-05	-0.694994	2.3419	0.0855722	-0.299126	2.3419	0.262643	-1.12838	2.3419	0.00017341
ENSRNOG00000002365	5.39929	3.05669	7.23e-50	0.316119	3.05669	0.0462401	-0.132903	3.05669	0.88129	4.95027	3.05669	2.28e-42
ENSRNOG00000002368	-0.115167	3.86338	0.561863	0.576646	3.86338	0.00702724	0.227258	3.86338	0.249282	-0.464554	3.86338	0.0290108
ENSRNOG00000002373	0.489828	4.24155	0.0114545	-0.175582	4.24155	0.330147	-0.247537	4.24155	0.204522	0.417873	4.24155	0.0212353
ENSRNOG00000002376	-0.0763074	3.71241	0.721596	-0.123487	3.71241	0.560539	0.0743254	3.71241	0.723251	0.121505	3.71241	0.558909
ENSRNOG00000002378	0.287858	5.761	0.0232345	-0.135899	5.761	0.266316	-0.186248	5.761	0.140066	0.237509	5.761	0.0508459
ENSRNOG00000002381	-0.651356	1.61257	0.0753259	0.811066	1.61257	0.0783408	0.620906	1.61257	0.0792861	-0.841516	1.61257	0.0597469
ENSRNOG00000002387	-0.643853	4.91499	0.000101152	0.0106613	4.91499	0.951129	0.317849	4.91499	0.0455194	-0.336665	4.91499	0.0438219
ENSRNOG00000002388	-0.206787	6.48325	0.0588274	-0.166705	6.48325	0.127839	-0.0837164	6.48325	0.430911	-0.123798	6.48325	0.244296
ENSRNOG00000002389	0.0387507	8.82254	0.684181	-0.112868	8.82254	0.234717	-0.136913	8.82254	0.148928	0.0147063	8.82254	0.876405
ENSRNOG00000002393	-0.0263284	8.83085	0.816661	-0.175118	8.83085	0.122382	-0.1585	8.83085	0.161198	-0.00971076	8.83085	0.93144
ENSRNOG00000002394	0.190741	9.03055	0.0687279	-0.042649	9.03055	0.683004	-0.0330195	9.03055	0.752573	0.20037	9.03055	0.0550688
ENSRNOG00000002396	0.149254	7.40626	0.127905	0.168505	7.40626	0.0854504	-0.131968	7.40626	0.175796	-0.151218	7.40626	0.120581
ENSRNOG00000002403	0.0323789	6.77674	0.764469	-0.0350004	6.77674	0.744728	0.00992554	6.77674	0.926344	0.0773048	6.77674	0.469171
ENSRNOG00000002407	-0.31531	2.8656	0.204825	0.0310436	2.8656	0.905096	0.427645	2.8656	0.0824933	0.0812913	2.8656	0.75275
ENSRNOG00000002413	-14.1013	8.18103	2.17e-215	0	8.18103	1	0.0717686	8.18103	0.677775	-14.0295	8.18103	6.48e-214
ENSRNOG00000002418	2.04099	6.16337	1.28e-57	0.0642542	6.16337	0.556197	0.0932001	6.16337	0.527908	2.06994	6.16337	5.69e-60
ENSRNOG00000002419	-0.122991	1.88923	0.740262	0.626263	1.88923	0.127347	-0.0628879	1.88923	0.858673	-0.812142	1.88923	0.0381439
ENSRNOG00000002420	-0.240536	6.59689	0.0475181	0.00477131	6.59689	0.96895	0.0644909	6.59689	0.589223	-0.180817	6.59689	0.133932
ENSRNOG00000002423	-0.0696768	1.38162	0.880279	-0.0368255	1.38162	0.936576	-0.112457	1.38162	0.797749	-0.145308	1.38162	0.740451
ENSRNOG00000002428	-1.9594	2.82057	2e-11	-0.719147	2.82057	0.0426145	-0.0458154	2.82057	0.824845	-1.28607	2.82057	2.97e-07
ENSRNOG00000002433	0.156747	4.43038	0.401854	0.378966	4.43038	0.0461782	0.23144	4.43038	0.224408	0.0092205	4.43038	0.962004
ENSRNOG00000002436	-0.502631	6.89202	7.25e-06	-0.117208	6.89202	0.302912	-0.0684995	6.89202	0.526877	-0.453923	6.89202	3.74e-05
ENSRNOG00000002440	-0.261637	6.19726	0.0261841	-0.172382	6.19726	0.144394	-0.0257297	6.19726	0.821549	-0.114985	6.19726	0.315261
ENSRNOG00000002443	0.104929	3.58519	0.684525	0.128126	3.58519	0.619412	-0.220672	3.58519	0.381983	-0.243869	3.58519	0.333371
ENSRNOG00000002449	-0.295286	4.48686	0.067657	-0.092203	4.48686	0.575772	0.161328	4.48686	0.300738	-0.0417551	4.48686	0.792772
ENSRNOG00000002450	0.253177	5.41259	0.077641	-0.11566	5.41259	0.405587	0.00198886	5.41259	0.989016	0.370826	5.41259	0.00803855
ENSRNOG00000002452	0.385022	5.00905	0.00936851	0.0934115	5.00905	0.515231	-0.0777457	5.00905	0.604593	0.213865	5.00905	0.141316
ENSRNOG00000002454	-0.152879	6.35767	0.159709	-0.159304	6.35767	0.141746	-0.115184	6.35767	0.274703	-0.108759	6.35767	0.300946
ENSRNOG00000002460	0.61565	6.69619	7.13e-06	0.0566997	6.69619	0.672259	0.0201452	6.69619	0.884809	0.579096	6.69619	2.17e-05
ENSRNOG00000002470	0.0450529	1.92632	0.903229	-0.651231	1.92632	0.0474054	-0.003246	1.92632	0.992865	0.693038	1.92632	0.0306435
ENSRNOG00000002471	-0.21111	3.62778	0.336472	0.306318	3.62778	0.18541	0.442696	3.62778	0.0450358	-0.0747316	3.62778	0.748189
ENSRNOG00000002473	0.300761	4.60726	0.0495224	-0.0955683	4.60726	0.511161	0.064015	4.60726	0.682871	0.460344	4.60726	0.00195901
ENSRNOG00000002474	0.0171824	4.37594	0.910008	0.151318	4.37594	0.326251	0.058649	4.37594	0.695881	-0.0754867	4.37594	0.619835
ENSRNOG00000002478	0.0949904	0.917259	0.857748	0.232323	0.917259	0.666365	-0.181833	0.917259	0.720491	-0.319165	0.917259	0.536823
ENSRNOG00000002487	-8.20316	2.42263	6.77e-26	0	2.42263	1	0.122914	2.42263	0.659671	-8.08025	2.42263	5.13e-25
ENSRNOG00000002488	-0.111353	2.35082	0.732582	0.273519	2.35082	0.422206	0.201367	2.35082	0.532337	-0.183505	2.35082	0.586611
ENSRNOG00000002506	-0.165494	5.51041	0.198849	-0.0747568	5.51041	0.563642	-0.0540571	5.51041	0.663804	-0.144794	5.51041	0.2467
ENSRNOG00000002509	-0.0091583	7.30443	0.935111	-0.0861819	7.30443	0.441917	-0.122378	7.30443	0.271963	-0.0453544	7.30443	0.68277
ENSRNOG00000002511	-0.819225	5.54743	2.61e-09	0.177848	5.54743	0.232074	-0.0233302	5.54743	0.854584	-1.0204	5.54743	1.34e-13
ENSRNOG00000002512	0.229024	0.772531	0.710535	-0.349793	0.772531	0.536787	0.168265	0.772531	0.791595	0.747082	0.772531	0.200489
ENSRNOG00000002514	0.565244	3.9011	0.00464711	0.0590078	3.9011	0.752812	-0.0583048	3.9011	0.778744	0.447932	3.9011	0.0212811
ENSRNOG00000002516	-0.00510188	2.704	0.985418	0.307138	2.704	0.288387	0.0565416	2.704	0.836633	-0.255698	2.704	0.369439
ENSRNOG00000002520	0.0311593	7.59965	0.759683	0.0209975	7.59965	0.836442	-0.00506799	7.59965	0.960147	0.00509378	7.59965	0.959882
ENSRNOG00000002524	-0.707439	3.24349	0.00456483	-0.0108654	3.24349	0.968175	-0.248421	3.24349	0.250586	-0.944994	3.24349	6.16e-05
ENSRNOG00000002525	-0.315994	5.48333	0.0195604	0.228865	5.48333	0.104823	0.11517	5.48333	0.381081	-0.429688	5.48333	0.00172908
ENSRNOG00000002529	-12.0141	6.1431	2.29e-247	0	6.1431	1	0.00267566	6.1431	0.979332	-12.0114	6.1431	5.79e-252
ENSRNOG00000002536	-0.0566572	5.66974	0.72814	0.164674	5.66974	0.316753	0.177174	5.66974	0.27594	-0.0441576	5.66974	0.787847
ENSRNOG00000002537	-0.137351	2.91436	0.640649	0.305233	2.91436	0.320218	0.169038	2.91436	0.560051	-0.273546	2.91436	0.366393
ENSRNOG00000002538	0.513075	0.590784	0.407026	0.825868	0.590784	0.198464	0.795932	0.590784	0.26831	0.483139	0.590784	0.517687
ENSRNOG00000002541	-0.0407331	4.9996	0.778802	-0.019398	4.9996	0.893462	0.0757112	4.9996	0.596717	0.0543761	4.9996	0.703557
ENSRNOG00000002542	-0.11466	5.5049	0.444282	0.113817	5.5049	0.453383	0.127849	5.5049	0.389132	-0.100628	5.5049	0.503349
ENSRNOG00000002544	0.122842	7.0551	0.223873	-0.0185629	7.0551	0.852928	0.068314	7.0551	0.499234	0.209719	7.0551	0.0364386
ENSRNOG00000002545	-0.0459336	6.39359	0.75769	-0.146526	6.39359	0.322716	-0.0635837	6.39359	0.666113	0.0370082	6.39359	0.800745
ENSRNOG00000002546	0.259366	6.68938	0.0580208	0.233617	6.68938	0.0870512	0.0837406	6.68938	0.542685	0.109489	6.68938	0.425072
ENSRNOG00000002548	0.35537	2.68331	0.240424	0.635471	2.68331	0.0417538	-0.378119	2.68331	0.201753	-0.65822	2.68331	0.0312001
ENSRNOG00000002553	0.158105	9.03013	0.22116	-0.143029	9.03013	0.267155	-0.0149626	9.03013	0.907772	0.286171	9.03013	0.0264382
ENSRNOG00000002555	0.00699564	0.357975	0.992554	0.597852	0.357975	0.440336	0.164334	0.357975	0.818142	-0.426522	0.357975	0.581637
ENSRNOG00000002563	0.340399	7.31418	0.00110631	-0.140821	7.31418	0.1685	0.0156988	7.31418	0.881184	0.496918	7.31418	1.43e-06
ENSRNOG00000002565	0.0570928	5.42109	0.739671	-0.248964	5.42109	0.14025	-0.0161235	5.42109	0.92468	0.289933	5.42109	0.0835739
ENSRNOG00000002568	0.312714	2.7018	0.387024	0.908098	2.7018	0.0165408	0.199361	2.7018	0.590842	-0.396023	2.7018	0.308441
ENSRNOG00000002569	0.274629	7.67452	0.00447124	0.0280564	7.67452	0.769194	0.0191149	7.67452	0.843714	0.265688	7.67452	0.00566185
ENSRNOG00000002572	0.14893	9.00638	0.115141	0.104497	9.00638	0.268371	0.0246633	9.00638	0.79415	0.0690966	9.00638	0.464273
ENSRNOG00000002574	0.17766	6.50584	0.211603	-0.114547	6.50584	0.41508	0.0518763	6.50584	0.715688	0.344084	6.50584	0.0145574
ENSRNOG00000002575	0.246032	4.44759	0.264271	-0.0435632	4.44759	0.840065	0.0683978	4.44759	0.758317	0.357993	4.44759	0.100145
ENSRNOG00000002579	-1.36444	6.08281	6.14e-26	-0.172782	6.08281	0.217072	-0.0692915	6.08281	0.549881	-1.26095	6.08281	1.16e-23
ENSRNOG00000002580	-0.173299	4.92677	0.235717	-0.0564849	4.92677	0.701568	0.10219	4.92677	0.473495	-0.0146238	4.92677	0.918995
ENSRNOG00000002585	0.121069	4.96707	0.438413	0.0743147	4.96707	0.631846	-0.113897	4.96707	0.460091	-0.0671423	4.96707	0.660871
ENSRNOG00000002592	0.255533	6.04126	0.0384275	-0.148306	6.04126	0.215421	-0.214257	6.04126	0.0797774	0.189582	6.04126	0.109896
ENSRNOG00000002607	0.79736	8.05655	3.99e-17	-0.153636	8.05655	0.0940652	-0.0855285	8.05655	0.372764	0.865467	8.05655	2.28e-20
ENSRNOG00000002609	-0.170021	1.55759	0.679558	-0.0267753	1.55759	0.949023	-0.0213737	1.55759	0.95612	-0.164619	1.55759	0.677068
ENSRNOG00000002610	-0.213803	7.48549	0.0325025	-0.0173286	7.48549	0.863218	-0.0125006	7.48549	0.899049	-0.208975	7.48549	0.0350798
ENSRNOG00000002612	0.276173	5.94779	0.015604	-0.105687	5.94779	0.337542	-0.113481	5.94779	0.32032	0.268379	5.94779	0.0148193
ENSRNOG00000002615	0.130837	5.25005	0.49257	0.162483	5.25005	0.394025	0.0124168	5.25005	0.948051	-0.0192289	5.25005	0.919646
ENSRNOG00000002618	-0.832401	5.9204	8.92e-13	-0.286584	5.9204	0.0184441	0.0910427	5.9204	0.397187	-0.454775	5.9204	5.12e-05
ENSRNOG00000002625	-0.0136234	5.79036	0.919379	-0.115003	5.79036	0.388518	-0.111149	5.79036	0.399473	-0.00976928	5.79036	0.940403
ENSRNOG00000002627	0.77164	6.74995	1.37e-10	0.0386773	6.74995	0.738606	0.0770543	6.74995	0.532799	0.810017	6.74995	1.27e-11
ENSRNOG00000002630	0.0638329	6.08975	0.613883	-0.152716	6.08975	0.220283	-0.00679248	6.08975	0.956857	0.209756	6.08975	0.0898517
ENSRNOG00000002632	0.110952	8.0677	0.338191	0.0542429	8.0677	0.639039	-0.0295174	8.0677	0.798596	0.0271921	8.0677	0.813853
ENSRNOG00000002635	0.162637	5.32279	0.424677	-0.114651	5.32279	0.56864	-0.158587	5.32279	0.432906	0.118701	5.32279	0.552127
ENSRNOG00000002640	-0.758745	0.357154	0.372059	-1.78654	0.357154	0.013825	0.171392	0.357154	0.820411	1.19918	0.357154	0.0614112
ENSRNOG00000002642	0.0252037	7.80154	0.813626	-0.0603791	7.80154	0.571042	0.100153	7.80154	0.348201	0.185736	7.80154	0.0810096
ENSRNOG00000002643	-0.384531	8.03544	0.00108389	-0.109894	8.03544	0.351989	0.0546202	8.03544	0.639103	-0.220017	8.03544	0.0600765
ENSRNOG00000002644	0.075158	5.06519	0.826918	-0.692848	5.06519	0.0417525	-0.339651	5.06519	0.319824	0.428355	5.06519	0.20373
ENSRNOG00000002645	0.0161243	4.79598	0.915028	-0.196989	4.79598	0.180768	0.0657825	4.79598	0.6603	0.278896	4.79598	0.0555998
ENSRNOG00000002652	0.0884159	5.49834	0.510394	0.11089	5.49834	0.408579	-0.0533402	5.49834	0.688015	-0.0758143	5.49834	0.567757
ENSRNOG00000002657	-0.0691224	3.64632	0.769732	0.329383	3.64632	0.177978	0.181967	3.64632	0.43839	-0.216538	3.64632	0.373364
ENSRNOG00000002659	1.47405	0.139436	0.0810567	-0.250289	0.139436	0.694937	0.658499	0.139436	0.560117	2.38284	0.139436	0.00590054
ENSRNOG00000002660	-0.223142	4.05116	0.274914	0.19536	4.05116	0.356997	0.151795	4.05116	0.448006	-0.266708	4.05116	0.199138
ENSRNOG00000002662	-0.082808	7.40148	0.375977	0.0252569	7.40148	0.787817	0.0819248	7.40148	0.377423	-0.02614	7.40148	0.778932
ENSRNOG00000002664	-0.14772	7.3288	0.208229	-0.099661	7.3288	0.396058	-0.17329	7.3288	0.134282	-0.221348	7.3288	0.0559242
ENSRNOG00000002667	-0.533087	6.62667	2.28e-06	0.00765417	6.62667	0.947372	-0.116846	6.62667	0.278784	-0.657587	6.62667	3.27e-09
ENSRNOG00000002669	0.156577	6.87328	0.19927	-0.066212	6.87328	0.583418	-0.214657	6.87328	0.0760141	0.00813293	6.87328	0.945845
ENSRNOG00000002671	0.179025	9.80707	0.0907839	-0.15038	9.80707	0.154414	0.0444574	9.80707	0.674498	0.373863	9.80707	0.000406584
ENSRNOG00000002680	-0.154843	7.30656	0.10182	-0.05676	7.30656	0.549866	0.00670141	7.30656	0.942711	-0.0913818	7.30656	0.328601
ENSRNOG00000002682	-0.717625	3.54041	0.00165462	-0.128472	3.54041	0.597079	0.264696	3.54041	0.212014	-0.324457	3.54041	0.151078
ENSRNOG00000002693	0.0146916	6.69997	0.89478	-0.1792	6.69997	0.102693	0.107176	6.69997	0.333136	0.301068	6.69997	0.00596073
ENSRNOG00000002695	0.298011	4.21201	0.184696	-0.0623563	4.21201	0.774985	-0.0313468	4.21201	0.889665	0.329021	4.21201	0.133751
ENSRNOG00000002697	-0.632975	2.85284	0.0390905	-0.2436	2.85284	0.445418	-0.0877343	2.85284	0.75232	-0.47711	2.85284	0.0990303
ENSRNOG00000002705	-0.0686758	5.04348	0.717764	-0.0247145	5.04348	0.89655	0.0511933	5.04348	0.785504	0.00723198	5.04348	0.969331
ENSRNOG00000002708	-0.13628	5.72865	0.295308	0.116877	5.72865	0.377438	-0.0855712	5.72865	0.499013	-0.338729	5.72865	0.00851151
ENSRNOG00000002710	-0.316088	0.863677	0.5645	0.28512	0.863677	0.635769	-0.232156	0.863677	0.633953	-0.833364	0.863677	0.119995
ENSRNOG00000002711	0.181561	7.97633	0.107906	0.0150075	7.97633	0.893816	0.00640067	7.97633	0.954801	0.172954	7.97633	0.124116
ENSRNOG00000002713	0.0990321	5.62131	0.414674	-0.246965	5.62131	0.0349325	-0.079815	5.62131	0.504696	0.266182	5.62131	0.0210053
ENSRNOG00000002714	0.131001	2.34423	0.653385	0.409061	2.34423	0.177024	0.149769	2.34423	0.61356	-0.128291	2.34423	0.677261
ENSRNOG00000002721	0.251872	4.16412	0.110921	0.293801	4.16412	0.0632216	0.193106	4.16412	0.239753	0.151178	4.16412	0.357901
ENSRNOG00000002722	0.380259	8.23341	0.00707429	-0.155131	8.23341	0.268281	-0.215373	8.23341	0.126734	0.320017	8.23341	0.0224378
ENSRNOG00000002724	0.341009	6.88537	0.00125244	0.106284	6.88537	0.307719	-0.0393725	6.88537	0.7112	0.195353	6.88537	0.062513
ENSRNOG00000002728	-1.49151	2.85085	7.32e-07	0.8928	2.85085	0.0247707	0.40437	2.85085	0.123651	-1.97994	2.85085	1.02e-08
ENSRNOG00000002735	-0.000889214	8.54497	0.992984	-0.00358267	8.54497	0.971719	0.0747424	8.54497	0.459076	0.0774359	8.54497	0.442756
ENSRNOG00000002736	0.172255	4.66518	0.235241	-0.0875717	4.66518	0.530618	-0.0721479	4.66518	0.615853	0.187679	4.66518	0.174703
ENSRNOG00000002746	-0.117742	9.35825	0.253618	0.187211	9.35825	0.0702878	0.0370485	9.35825	0.71883	-0.267905	9.35825	0.00946034
ENSRNOG00000002748	0.290395	6.75589	0.0149206	-0.000516563	6.75589	0.996493	-0.0335923	6.75589	0.778915	0.25732	6.75589	0.0291737
ENSRNOG00000002749	0.138087	8.41203	0.104603	0.0477538	8.41203	0.573275	-0.0441064	8.41203	0.603404	0.0462268	8.41203	0.584814
ENSRNOG00000002750	-0.412922	3.59394	0.093692	-0.00775904	3.59394	0.975642	0.28776	3.59394	0.229503	-0.117404	3.59394	0.635652
ENSRNOG00000002751	0.127333	2.4061	0.725876	-0.474855	2.4061	0.158866	-0.41898	2.4061	0.224095	0.183208	2.4061	0.566309
ENSRNOG00000002754	0.554939	5.83324	2.58e-06	0.233922	5.83324	0.0410626	0.119494	5.83324	0.331168	0.440511	5.83324	0.000221564
ENSRNOG00000002755	-0.0612604	9.26773	0.453389	-0.0658451	9.26773	0.420019	-0.0247943	9.26773	0.760582	-0.0202097	9.26773	0.803726
ENSRNOG00000002757	-0.18657	6.55901	0.246459	-0.51939	6.55901	0.00113438	-0.307835	6.55901	0.0513598	0.0249854	6.55901	0.873009
ENSRNOG00000002759	-0.257387	5.075	0.0986299	-0.195829	5.075	0.209911	0.134357	5.075	0.376747	0.0727989	5.075	0.632709
ENSRNOG00000002763	-0.0905198	6.54004	0.457919	-0.0874234	6.54004	0.472766	-0.0574814	6.54004	0.632071	-0.0605778	6.54004	0.61328
ENSRNOG00000002764	0.0381599	4.90981	0.774114	-0.106886	4.90981	0.410837	0.0748045	4.90981	0.570839	0.21985	4.90981	0.0881714
ENSRNOG00000002767	-0.031752	4.95559	0.844404	0.0444341	4.95559	0.784297	0.12231	4.95559	0.446932	0.0461235	4.95559	0.775023
ENSRNOG00000002771	0.948958	4.33699	2.03e-07	-0.0192896	4.33699	0.90602	-0.290723	4.33699	0.131343	0.677525	4.33699	8.12e-05
ENSRNOG00000002778	0.66115	5.33531	1.25e-07	0.0908951	5.33531	0.437371	-0.0678384	5.33531	0.604279	0.502417	5.33531	3.99e-05
ENSRNOG00000002781	0.0639711	2.63769	0.802565	0.266821	2.63769	0.310654	0.0671423	2.63769	0.79161	-0.135708	2.63769	0.603778
ENSRNOG00000002782	0.925163	3.84639	7.54e-08	0.460886	3.84639	0.00382792	0.215141	3.84639	0.280392	0.679418	3.84639	0.000227099
ENSRNOG00000002790	0.458896	2.44298	0.128463	-0.197624	2.44298	0.466101	-0.07166	2.44298	0.818452	0.58486	2.44298	0.0366198
ENSRNOG00000002791	-0.326123	3.26586	0.169029	0.180534	3.26586	0.473229	0.136791	3.26586	0.546395	-0.369866	3.26586	0.124647
ENSRNOG00000002792	0.907863	0.951368	0.0785655	-0.0985172	0.951368	0.820487	0.794946	0.951368	0.229818	1.80133	0.951368	0.0012132
ENSRNOG00000002795	-0.24384	4.57962	0.129457	-0.003415	4.57962	0.983456	0.117603	4.57962	0.450498	-0.122822	4.57962	0.441017
ENSRNOG00000002800	-0.587473	3.1067	0.0558995	0.651237	3.1067	0.0599126	-0.354897	3.1067	0.20615	-1.59361	3.1067	4.68e-07
ENSRNOG00000002802	0.339359	6.07486	0.00743135	-0.0654477	6.07486	0.595951	0.251304	6.07486	0.0534981	0.656111	6.07486	2.3e-07
ENSRNOG00000002807	0.185093	0.950897	0.724256	0.0304361	0.950897	0.95228	-0.0157096	0.950897	0.976143	0.138947	0.950897	0.784476
ENSRNOG00000002811	-0.0228139	8.73009	0.808584	0.0593883	8.73009	0.528645	0.0952936	8.73009	0.310762	0.0130914	8.73009	0.889337
ENSRNOG00000002813	0.307763	4.70823	0.0477218	-0.00396656	4.70823	0.978854	-0.146767	4.70823	0.344959	0.164963	4.70823	0.269682
ENSRNOG00000002818	-0.0633336	6.64846	0.533101	-0.0821719	6.64846	0.417075	-0.158711	6.64846	0.109285	-0.139873	6.64846	0.156655
ENSRNOG00000002821	0.282851	4.38442	0.0566171	0.103094	4.38442	0.473287	-0.0175773	4.38442	0.90702	0.16218	4.38442	0.265688
ENSRNOG00000002823	0.0369282	6.29358	0.766259	0.125634	6.29358	0.313317	0.0227349	6.29358	0.853997	-0.0659708	6.29358	0.594479
ENSRNOG00000002826	-0.216297	5.12988	0.168591	-0.0222654	5.12988	0.888699	-0.0353945	5.12988	0.815947	-0.229426	5.12988	0.136293
ENSRNOG00000002828	0.477004	5.69947	0.00014055	0.248147	5.69947	0.0429254	0.0831076	5.69947	0.519851	0.311965	5.69947	0.0135277
ENSRNOG00000002833	0.0756216	5.31711	0.614216	-0.315689	5.31711	0.0297542	-0.0608005	5.31711	0.681434	0.33051	5.31711	0.0211458
ENSRNOG00000002835	-0.213104	8.3944	0.0291345	-0.0417783	8.3944	0.669634	0.173277	8.3944	0.074728	0.00195146	8.3944	0.984028
ENSRNOG00000002838	-0.316689	4.55386	0.0920179	0.0221127	4.55386	0.90853	0.406762	4.55386	0.029078	0.0679605	4.55386	0.721744
ENSRNOG00000002839	0.764547	3.64676	0.000132644	0.15825	3.64676	0.386852	-0.0414709	3.64676	0.847823	0.564826	3.64676	0.00415582
ENSRNOG00000002840	0.0808937	8.95404	0.439065	-0.090365	8.95404	0.386209	0.0295786	8.95404	0.777036	0.200837	8.95404	0.0539799
ENSRNOG00000002841	0.156489	6.57548	0.120386	0.109793	6.57548	0.273169	0.0700574	6.57548	0.488371	0.116754	6.57548	0.245541
ENSRNOG00000002844	-1.05499	0.694395	0.0935092	-0.132926	0.694395	0.85202	0.445179	0.694395	0.427892	-0.476887	0.694395	0.45429
ENSRNOG00000002848	0.0799405	5.1314	0.587264	-0.119727	5.1314	0.406647	0.0946309	5.1314	0.520523	0.294298	5.1314	0.0413184
ENSRNOG00000002851	-0.0145635	7.81289	0.898776	-0.018715	7.81289	0.870035	0.0957065	7.81289	0.40218	0.099858	7.81289	0.381659
ENSRNOG00000002855	-0.117442	7.70399	0.323471	-0.123965	7.70399	0.296903	-0.0460389	7.70399	0.696511	-0.0395155	7.70399	0.737574
ENSRNOG00000002860	0.0522682	5.37204	0.661425	0.106608	5.37204	0.372812	-0.0445689	5.37204	0.703825	-0.0989087	5.37204	0.399894
ENSRNOG00000002864	0.0152792	2.83583	0.960833	0.284894	2.83583	0.370606	0.398869	2.83583	0.210615	0.129254	2.83583	0.691637
ENSRNOG00000002866	-0.42972	1.90068	0.27085	-0.0530505	1.90068	0.896363	0.389204	1.90068	0.304935	0.0125343	1.90068	0.974691
ENSRNOG00000002871	0.0339774	5.97409	0.850859	0.179604	5.97409	0.322127	0.0997737	5.97409	0.580319	-0.0458534	5.97409	0.800123
ENSRNOG00000002875	0.146963	5.94005	0.216453	-0.279475	5.94005	0.014873	0.0442173	5.94005	0.710277	0.470655	5.94005	4.16e-05
ENSRNOG00000002876	0.553479	0.714282	0.419896	-0.15964	0.714282	0.801019	0.667564	0.714282	0.388499	1.38068	0.714282	0.052701
ENSRNOG00000002879	-0.348742	4.13239	0.0753785	-0.0224426	4.13239	0.911622	-0.0456821	4.13239	0.805151	-0.371982	4.13239	0.0513732
ENSRNOG00000002881	1.20273	0.454871	0.0857541	0.431366	0.454871	0.480775	-0.911889	0.454871	0.20237	-0.140528	0.454871	0.821761
ENSRNOG00000002882	-0.0326876	4.28201	0.846542	0.085397	4.28201	0.616809	0.0874688	4.28201	0.599474	-0.0306157	4.28201	0.855654
ENSRNOG00000002883	0.302112	4.13353	0.106142	-0.198267	4.13353	0.258054	-0.304133	4.13353	0.0968435	0.196246	4.13353	0.252689
ENSRNOG00000002884	0.306139	4.43021	0.0875874	0.0279114	4.43021	0.8723	-0.132721	4.43021	0.458687	0.145506	4.43021	0.401575
ENSRNOG00000002886	0.226671	7.20224	0.0224765	0.0199185	7.20224	0.839258	-0.0529069	7.20224	0.594206	0.153846	7.20224	0.117198
ENSRNOG00000002894	-0.757915	5.14796	1.08e-08	-0.166347	5.14796	0.238182	0.160823	5.14796	0.186269	-0.430744	5.14796	0.000874419
ENSRNOG00000002895	0.542848	4.24375	0.00553157	-0.14532	4.24375	0.424325	-0.290514	4.24375	0.140857	0.397654	4.24375	0.0299488
ENSRNOG00000002896	0.777778	7.04212	4.26e-13	-0.0860773	7.04212	0.401723	-0.193926	7.04212	0.075508	0.66993	7.04212	1.56e-10
ENSRNOG00000002898	-0.176437	4.25101	0.44513	0.0166379	4.25101	0.943179	0.123542	4.25101	0.587238	-0.0695336	4.25101	0.762298
ENSRNOG00000002899	0.185591	4.24481	0.287829	0.590596	4.24481	0.00121086	-0.219194	4.24481	0.1996	-0.624199	4.24481	0.000477046
ENSRNOG00000002903	-0.0873534	5.71829	0.508079	0.0075334	5.71829	0.954697	0.0146209	5.71829	0.910206	-0.0802658	5.71829	0.53764
ENSRNOG00000002905	1.25976	0.934764	0.0249661	0.578872	0.934764	0.250593	-0.543937	0.934764	0.371769	0.136955	0.934764	0.80144
ENSRNOG00000002907	1.23991	2.92716	9.42e-07	0.128193	2.92716	0.542558	-0.283334	2.92716	0.323459	0.82838	2.92716	0.000497036
ENSRNOG00000002908	0.165608	7.21426	0.210983	-0.123389	7.21426	0.347395	0.018519	7.21426	0.888801	0.307515	7.21426	0.019314
ENSRNOG00000002912	0.0795514	5.92846	0.524333	-0.169147	5.92846	0.167308	0.00730215	5.92846	0.953108	0.256001	5.92846	0.035403
ENSRNOG00000002914	-0.219213	5.6317	0.0755267	-0.13066	5.6317	0.291751	0.166032	5.6317	0.169764	0.0774789	5.6317	0.523683
ENSRNOG00000002915	-0.0541462	3.8947	0.801669	0.0837254	3.8947	0.70053	0.0562509	3.8947	0.790921	-0.0816207	3.8947	0.703345
ENSRNOG00000002922	3.06871	1.96169	3.55e-13	0.203906	1.96169	0.442606	0.00704003	1.96169	0.991677	2.87185	1.96169	7.3e-12
ENSRNOG00000002925	0.276909	0.382613	0.657623	0.866527	0.382613	0.205711	0.332534	0.382613	0.619909	-0.257083	0.382613	0.72669
ENSRNOG00000002926	0.108503	7.08009	0.301447	-0.194561	7.08009	0.059952	-0.0887079	7.08009	0.395016	0.214356	7.08009	0.036915
ENSRNOG00000002928	0.251281	7.17055	0.0188981	-0.117561	7.17055	0.264093	-0.0881325	7.17055	0.410139	0.280709	7.17055	0.00766561
ENSRNOG00000002930	-0.423486	7.85093	0.0001118	-0.0817429	7.85093	0.458715	-0.0183879	7.85093	0.864668	-0.360131	7.85093	0.00093155
ENSRNOG00000002932	-0.225625	2.20545	0.488716	-0.0672917	2.20545	0.839331	0.172966	2.20545	0.582985	0.0146334	2.20545	0.963583
ENSRNOG00000002934	0.822994	8.70021	8.58e-17	-0.0741758	8.70021	0.44368	-0.0285142	8.70021	0.774344	0.868655	8.70021	1.06e-18
ENSRNOG00000002935	0.288901	5.62529	0.0301603	-0.00699446	5.62529	0.957059	0.0418761	5.62529	0.756215	0.337771	5.62529	0.0102009
ENSRNOG00000002940	-0.0582373	7.47621	0.57619	-0.0890672	7.47621	0.391566	-0.175007	7.47621	0.0886235	-0.144177	7.47621	0.159715
ENSRNOG00000002941	-0.460862	1.04867	0.367612	-0.774706	1.04867	0.108537	0.527535	1.04867	0.292787	0.841379	1.04867	0.075015
ENSRNOG00000002943	0.537114	6.04227	1.22e-05	0.0871333	6.04227	0.46295	-0.0208578	6.04227	0.868059	0.429123	6.04227	0.000409156
ENSRNOG00000002944	-0.0420237	5.91509	0.766286	0.165552	5.91509	0.246295	-0.0538566	5.91509	0.699387	-0.261433	5.91509	0.0634958
ENSRNOG00000002947	0.309568	0.899074	0.579947	0.125835	0.899074	0.81579	-0.398124	0.899074	0.459103	-0.214391	0.899074	0.679528
ENSRNOG00000002949	0.208508	7.20916	0.0473841	-0.168811	7.20916	0.10261	0.022374	7.20916	0.83193	0.399693	7.20916	0.000116925
ENSRNOG00000002956	-0.0352754	7.42578	0.825154	-0.179617	7.42578	0.259467	-0.15818	7.42578	0.319249	-0.013839	7.42578	0.930361
ENSRNOG00000002959	1.11914	5.02605	1.33e-11	-0.0680986	5.02605	0.648114	-0.0963978	5.02605	0.587019	1.09084	5.02605	9.29e-12
ENSRNOG00000002970	1.55414	1.49162	0.000411081	0.0715527	1.49162	0.833172	-0.396935	1.49162	0.445551	1.08565	1.49162	0.00671203
ENSRNOG00000002977	0.152513	4.49868	0.333123	-0.0802072	4.49868	0.599255	0.149854	4.49868	0.349398	0.382575	4.49868	0.0135919
ENSRNOG00000002980	-0.115518	7.10581	0.31104	-0.101609	7.10581	0.37252	0.0352935	7.10581	0.754645	0.021385	7.10581	0.849694
ENSRNOG00000002983	-0.266045	8.61622	0.00411326	-0.185183	8.61622	0.0459437	0.0162606	8.61622	0.859555	-0.0646012	8.61622	0.482486
ENSRNOG00000002989	0.0256617	7.48055	0.80501	-0.0249345	7.48055	0.809881	-0.0839155	7.48055	0.416003	-0.0333193	7.48055	0.745996
ENSRNOG00000002991	1.16864	1.13953	0.0391452	0.511007	1.13953	0.323704	-0.661885	1.13953	0.261013	-0.00425632	1.13953	0.993588
ENSRNOG00000002997	1.25478	0.966689	0.0508972	0.628899	0.966689	0.292579	-0.0801572	0.966689	0.910199	0.54572	0.966689	0.408906
ENSRNOG00000002999	-0.0169758	4.28394	0.920401	-0.373875	4.28394	0.0207075	-0.0318601	4.28394	0.846919	0.325039	4.28394	0.0382834
ENSRNOG00000003003	-0.256565	3.47709	0.309986	-0.173015	3.47709	0.495484	0.23269	3.47709	0.348077	0.14914	3.47709	0.549309
ENSRNOG00000003011	0.122824	5.09786	0.362122	-0.091022	5.09786	0.487717	0.0218159	5.09786	0.870987	0.235662	5.09786	0.0713256
ENSRNOG00000003013	0.177206	2.56516	0.545494	0.0499965	2.56516	0.861684	0.499748	2.56516	0.11087	0.626958	2.56516	0.0410016
ENSRNOG00000003014	0.287231	6.55008	0.0104753	0.0462359	6.55008	0.675395	-0.0482115	6.55008	0.668642	0.192783	6.55008	0.0820139
ENSRNOG00000003018	-2.50056	0.356582	0.00397147	-1.39896	0.356582	0.167069	0.291297	0.356582	0.629796	-0.810304	0.356582	0.252754
ENSRNOG00000003019	-0.176237	8.03586	0.083678	-0.182638	8.03586	0.072775	-0.0306771	8.03586	0.761149	-0.0242765	8.03586	0.809723
ENSRNOG00000003026	0.0613017	5.10757	0.657795	0.2658	5.10757	0.0591023	-0.0502464	5.10757	0.712494	-0.254745	5.10757	0.0663852
ENSRNOG00000003029	-0.115972	8.46904	0.172446	0.126819	8.46904	0.137851	0.0512532	8.46904	0.544175	-0.191538	8.46904	0.0242125
ENSRNOG00000003031	-0.454471	8.40898	7.23e-06	0.0473335	8.40898	0.642943	-0.0923206	8.40898	0.355024	-0.594125	8.40898	4.04e-09
ENSRNOG00000003033	-0.259734	4.43561	0.279493	-0.0245382	4.43561	0.919494	0.123256	4.43561	0.602009	-0.111939	4.43561	0.639407
ENSRNOG00000003038	0.36356	8.77582	0.000688473	-0.0223986	8.77582	0.833272	-0.00860121	8.77582	0.936089	0.377357	8.77582	0.000409359
ENSRNOG00000003041	-0.385051	4.9749	0.0106771	0.392845	4.9749	0.0154533	-0.0663392	4.9749	0.641882	-0.844235	4.9749	3.8e-08
ENSRNOG00000003042	0.504606	3.80408	0.0125267	0.0405886	3.80408	0.831079	0.0476322	3.80408	0.821786	0.511649	3.80408	0.0100474
ENSRNOG00000003048	0.134501	7.01563	0.382071	-0.244838	7.01563	0.108516	-0.0457058	7.01563	0.76591	0.333633	7.01563	0.0284441
ENSRNOG00000003049	-0.325457	6.52392	0.0014355	0.123638	6.52392	0.239381	0.107492	6.52392	0.279838	-0.341603	6.52392	0.000851239
ENSRNOG00000003050	0.111563	6.34754	0.394672	-0.218715	6.34754	0.0895571	-0.0724423	6.34754	0.57814	0.257835	6.34754	0.0440343
ENSRNOG00000003052	-0.136648	3.99474	0.491187	0.149825	3.99474	0.462093	0.312129	3.99474	0.115828	0.0256559	3.99474	0.899796
ENSRNOG00000003062	0.48689	3.08337	0.0591983	0.211592	3.08337	0.393605	-0.232442	3.08337	0.373454	0.0428546	3.08337	0.864278
ENSRNOG00000003063	-0.12158	4.36747	0.520171	0.0277592	4.36747	0.884525	-0.0695529	4.36747	0.703573	-0.218892	4.36747	0.236187
ENSRNOG00000003065	0.199639	6.15924	0.159416	0.278418	6.15924	0.0502173	0.111246	6.15924	0.435869	0.0324674	6.15924	0.820449
ENSRNOG00000003068	0.078519	1.92465	0.827357	-0.155091	1.92465	0.65363	0.179785	1.92465	0.621897	0.413395	1.92465	0.236994
ENSRNOG00000003070	0.689086	2.33732	0.0360615	0.587227	2.33732	0.0688201	-0.192209	2.33732	0.57446	-0.0903507	2.33732	0.787931
ENSRNOG00000003071	-0.162364	5.53118	0.237732	-0.015842	5.53118	0.90903	0.247648	5.53118	0.0696879	0.101126	5.53118	0.462562
ENSRNOG00000003075	0.128397	5.00579	0.374531	0.0143901	5.00579	0.919516	-0.0356009	5.00579	0.804184	0.0784057	5.00579	0.579195
ENSRNOG00000003076	-0.0908069	5.83784	0.529009	0.151711	5.83784	0.298754	-0.100117	5.83784	0.479127	-0.342635	5.83784	0.0167461
ENSRNOG00000003078	0.0306852	3.05812	0.910979	-0.0465176	3.05812	0.863822	0.366082	3.05812	0.193042	0.443284	3.05812	0.110691
ENSRNOG00000003081	0.577716	2.45858	0.0459147	0.681329	2.45858	0.0198901	-0.67269	2.45858	0.0154653	-0.776303	2.45858	0.00571288
ENSRNOG00000003084	-0.0616228	7.52645	0.515781	-0.141993	7.52645	0.132521	-0.00939873	7.52645	0.920267	0.0709711	7.52645	0.447649
ENSRNOG00000003086	0.220742	3.4021	0.335509	-0.269915	3.4021	0.209904	0.582382	3.4021	0.018857	1.07304	3.4021	3.95e-06
ENSRNOG00000003099	-0.51689	7.14477	1.6e-05	0.107877	7.14477	0.376655	0.120319	7.14477	0.305916	-0.504449	7.14477	2.63e-05
ENSRNOG00000003100	0.273345	0.983928	0.626566	0.410365	0.983928	0.471314	-0.331404	0.983928	0.543167	-0.468424	0.983928	0.396755
ENSRNOG00000003104	0.0531934	1.56888	0.89395	-0.0743927	1.56888	0.848026	-0.0360357	1.56888	0.926138	0.0915504	1.56888	0.808547
ENSRNOG00000003108	0.250082	4.21016	0.243274	0.252896	4.21016	0.236789	-0.0532333	4.21016	0.804046	-0.0560478	4.21016	0.793379
ENSRNOG00000003114	0.373098	3.23182	0.0811838	0.3425	3.23182	0.105737	-0.0657894	3.23182	0.763487	-0.035191	3.23182	0.870769
ENSRNOG00000003116	-0.00733731	4.03842	0.967671	-0.00627507	4.03842	0.972237	0.0513809	4.03842	0.772911	0.0503186	4.03842	0.77653
ENSRNOG00000003117	0.0915617	7.87254	0.308077	-0.0888446	7.87254	0.319024	0.0129552	7.87254	0.885046	0.193361	7.87254	0.0297208
ENSRNOG00000003120	0.766505	1.04717	0.143501	0.364661	1.04717	0.453567	-0.865268	1.04717	0.0847501	-0.463424	1.04717	0.319217
ENSRNOG00000003123	0.0433758	7.27881	0.640641	-0.123744	7.27881	0.178669	0.0374929	7.27881	0.685265	0.204612	7.27881	0.0255074
ENSRNOG00000003125	1.01806	1.79098	0.022799	0.177314	1.79098	0.659044	-0.487265	1.79098	0.295857	0.353481	1.79098	0.397778
ENSRNOG00000003127	0.645191	3.76508	0.0108489	-0.348877	3.76508	0.131639	-0.405355	3.76508	0.11157	0.588713	3.76508	0.0113556
ENSRNOG00000003129	0.0204319	5.36828	0.882299	0.0135891	5.36828	0.92129	0.143092	5.36828	0.299216	0.149935	5.36828	0.274996
ENSRNOG00000003131	0.0275545	5.6502	0.842305	0.108829	5.6502	0.433502	0.0282343	5.6502	0.83727	-0.0530398	5.6502	0.700548
ENSRNOG00000003134	1.61267	0.478427	0.028142	0.0307755	0.478427	0.956699	-0.767604	0.478427	0.347169	0.814291	0.478427	0.195321
ENSRNOG00000003139	-0.210913	8.26405	0.0612687	-0.0636959	8.26405	0.572573	-0.0661119	8.26405	0.55436	-0.213329	8.26405	0.0569766
ENSRNOG00000003147	-0.193227	10.2961	0.103135	0.125696	10.2961	0.289478	-0.0362912	10.2961	0.75912	-0.355215	10.2961	0.00274893
ENSRNOG00000003148	-1.06752	7.3877	2.19e-29	0.0126433	7.3877	0.898906	-0.0211653	7.3877	0.812152	-1.10133	7.3877	1.29e-31
ENSRNOG00000003149	-0.0893432	8.39168	0.566807	-0.123725	8.39168	0.427463	0.0907384	8.39168	0.560283	0.12512	8.39168	0.4217
ENSRNOG00000003150	0.324834	4.84189	0.12117	0.559364	4.84189	0.00829595	0.520675	4.84189	0.0163322	0.286145	4.84189	0.19131
ENSRNOG00000003151	0.227347	6.58413	0.0637612	0.135628	6.58413	0.265826	-0.0336732	6.58413	0.783833	0.0580455	6.58413	0.634259
ENSRNOG00000003163	0.460812	8.15348	8.42e-05	0.0649788	8.15348	0.575834	0.0782642	8.15348	0.506197	0.474097	8.15348	5.1e-05
ENSRNOG00000003172	-1.49364	2.49774	6.24e-07	0.538485	2.49774	0.190195	0.0664331	2.49774	0.776604	-1.9657	2.49774	9.34e-10
ENSRNOG00000003174	0.104104	6.79493	0.417545	-0.0254332	6.79493	0.842046	-0.0676479	6.79493	0.596481	0.0618897	6.79493	0.625992
ENSRNOG00000003177	-0.305588	6.59419	0.00245868	-0.0684812	6.59419	0.503338	-0.0506204	6.59419	0.603071	-0.287727	6.59419	0.00356927
ENSRNOG00000003178	-5.4122	0.355828	4.65e-05	0	0.355828	1	-0.0656171	0.355828	0.921579	-5.47782	0.355828	2.43e-05
ENSRNOG00000003183	6.99929	1.43356	3.33e-13	-0.0906542	1.43356	0.807496	0	1.43356	1	7.08994	1.43356	6.3e-15
ENSRNOG00000003185	-0.0691492	6.60292	0.531755	-0.183014	6.60292	0.0951577	-0.050363	6.60292	0.643287	0.063502	6.60292	0.555948
ENSRNOG00000003186	-0.343441	2.72966	0.262855	-0.42688	2.72966	0.158507	0.254286	2.72966	0.39244	0.337724	2.72966	0.24967
ENSRNOG00000003187	-0.414069	2.96596	0.117188	-0.014351	2.96596	0.958771	0.0248508	2.96596	0.919497	-0.374867	2.96596	0.146228
ENSRNOG00000003189	0.895876	1.61156	0.0314772	-0.0966351	1.61156	0.782219	-0.532735	1.61156	0.216432	0.459776	1.61156	0.202263
ENSRNOG00000003201	-0.523599	1.31956	0.583849	0.686645	1.31956	0.488825	0.537358	1.31956	0.573628	-0.672885	1.31956	0.497839
ENSRNOG00000003203	0.0905925	7.66782	0.332602	0.043344	7.66782	0.64192	0.0255011	7.66782	0.784637	0.0727496	7.66782	0.434193
ENSRNOG00000003205	1.59944	3.84413	2.09e-14	-0.0831373	3.84413	0.618213	-0.319005	3.84413	0.188696	1.36357	3.84413	1.17e-12
ENSRNOG00000003206	-0.066726	9.39468	0.454727	-0.0312935	9.39468	0.725888	-0.0826899	9.39468	0.352384	-0.118122	9.39468	0.184051
ENSRNOG00000003208	-0.152496	5.51404	0.318431	-0.175325	5.51404	0.249693	0.0278533	5.51404	0.852817	0.0506815	5.51404	0.734771
ENSRNOG00000003209	5.59342	4.27843	7.59e-90	0.0141097	4.27843	0.911745	-0.138091	4.27843	0.834084	5.44122	4.27843	3.08e-95
ENSRNOG00000003211	0.171598	7.63366	0.127108	-0.0779921	7.63366	0.484783	0.113567	7.63366	0.314066	0.363158	7.63366	0.00119164
ENSRNOG00000003213	-0.0659431	6.60969	0.562153	-0.0375756	6.60969	0.741086	-0.000254921	6.60969	0.998185	-0.0286224	6.60969	0.798806
ENSRNOG00000003214	0.24893	5.93157	0.0714572	0.0851514	5.93157	0.532785	0.0113861	5.93157	0.934611	0.175165	5.93157	0.201694
ENSRNOG00000003217	-0.435948	6.52849	7.25e-05	-0.279505	6.52849	0.0115451	-0.0214387	6.52849	0.839157	-0.177881	6.52849	0.0945943
ENSRNOG00000003219	-0.0656013	5.08896	0.697698	0.221833	5.08896	0.196803	0.142102	5.08896	0.39729	-0.145332	5.08896	0.394968
ENSRNOG00000003220	-0.478604	1.53489	0.349179	0.457497	1.53489	0.413865	0.138045	1.53489	0.776669	-0.798056	1.53489	0.13457
ENSRNOG00000003223	-0.11538	6.617	0.269284	-0.082772	6.617	0.428026	-0.0820716	6.617	0.421571	-0.114679	6.617	0.261377
ENSRNOG00000003224	0.276777	7.97129	0.00129748	-0.0858395	7.97129	0.311465	0.0325481	7.97129	0.706487	0.395165	7.97129	3.58e-06
ENSRNOG00000003226	-0.0829067	8.74442	0.358104	-0.0813079	8.74442	0.367152	-0.0205589	8.74442	0.818835	-0.0221577	8.74442	0.804902
ENSRNOG00000003228	0.0256934	7.34077	0.80708	-0.0798421	7.34077	0.445584	-0.0937153	7.34077	0.369019	0.0118202	7.34077	0.909312
ENSRNOG00000003229	0.760862	7.86491	1.47e-07	0.13066	7.86491	0.36009	0.0629454	7.86491	0.66512	0.693147	7.86491	1.62e-06
ENSRNOG00000003232	0.846273	1.45686	0.0797376	-0.0588165	1.45686	0.890018	-0.285017	1.45686	0.575706	0.620072	1.45686	0.165753
ENSRNOG00000003234	-0.360585	1.59226	0.414453	0.192886	1.59226	0.68061	0.926742	1.59226	0.0453184	0.373271	1.59226	0.447521
ENSRNOG00000003235	0.013394	8.34083	0.881807	-0.0046413	8.34083	0.958857	-0.0454626	8.34083	0.612029	-0.0274272	8.34083	0.759309
ENSRNOG00000003237	-0.607887	4.93906	0.000233278	0.0396054	4.93906	0.820258	-0.211955	4.93906	0.16429	-0.859448	4.93906	9.21e-08
ENSRNOG00000003239	-0.0416815	6.08328	0.758138	-0.343819	6.08328	0.00971236	-0.101616	6.08328	0.444788	0.200522	6.08328	0.124612
ENSRNOG00000003242	-1.26656	4.54886	9.69e-08	0.272862	4.54886	0.291225	0.148719	4.54886	0.499309	-1.3907	4.54886	8.44e-09
ENSRNOG00000003243	0.039703	2.8827	0.877788	0.114439	2.8827	0.659455	-0.182193	2.8827	0.460316	-0.256928	2.8827	0.300598
ENSRNOG00000003247	0.18301	7.16983	0.0638437	-0.0771071	7.16983	0.428332	-0.0884169	7.16983	0.36897	0.1717	7.16983	0.0767965
ENSRNOG00000003248	0.00821933	6.85908	0.952031	-0.117716	6.85908	0.386657	0.0753593	6.85908	0.580115	0.201295	6.85908	0.137628
ENSRNOG00000003253	0.0909192	7.21258	0.337723	-0.0387711	7.21258	0.680253	0.113767	7.21258	0.231118	0.243457	7.21258	0.00979475
ENSRNOG00000003254	0.72078	1.21032	0.113725	0.851165	1.21032	0.0659555	-0.5484	1.21032	0.229665	-0.678785	1.21032	0.143356
ENSRNOG00000003256	0.840446	8.77155	1.2e-18	-0.114349	8.77155	0.220087	0.0580617	8.77155	0.545811	1.01286	8.77155	1.82e-26
ENSRNOG00000003258	0.100782	5.72505	0.498118	0.0407465	5.72505	0.783012	0.0814603	5.72505	0.584058	0.141496	5.72505	0.338983
ENSRNOG00000003259	-1.21006	4.24998	3.5e-09	-0.18213	4.24998	0.416883	0.1774	4.24998	0.332876	-0.850529	4.24998	2.23e-05
ENSRNOG00000003261	0.0437473	7.69175	0.637257	0.00688476	7.69175	0.940683	-0.126289	7.69175	0.169642	-0.0894264	7.69175	0.329465
ENSRNOG00000003264	-0.228274	3.36824	0.253946	-0.194352	3.36824	0.33146	0.388449	3.36824	0.0515226	0.354528	3.36824	0.0755577
ENSRNOG00000003267	0.490232	7.14813	5.64e-07	0.0182431	7.14813	0.848436	-0.015361	7.14813	0.877123	0.456627	7.14813	2.45e-06
ENSRNOG00000003269	0.193411	6.85067	0.12527	0.178876	6.85067	0.155485	0.184458	6.85067	0.146644	0.198993	6.85067	0.116725
ENSRNOG00000003276	0.489764	8.22208	1.62e-07	-0.0112493	8.22208	0.902735	-0.11686	8.22208	0.212976	0.384153	8.22208	3.33e-05
ENSRNOG00000003278	-0.572917	4.49645	0.000165415	0.0306315	4.49645	0.851702	0.138849	4.49645	0.323581	-0.464699	4.49645	0.00216876
ENSRNOG00000003281	-0.412826	3.57942	0.0835242	-0.133082	3.57942	0.586758	-0.0872482	3.57942	0.695362	-0.366992	3.57942	0.108447
ENSRNOG00000003289	0.5209	7.18833	4.11e-05	0.0720402	7.18833	0.564581	0.0425917	7.18833	0.739671	0.491451	7.18833	0.000102956
ENSRNOG00000003296	-0.313654	2.57634	0.31663	0.139615	2.57634	0.670263	0.766232	2.57634	0.0174533	0.312964	2.57634	0.354063
ENSRNOG00000003300	1.24476	4.36308	1.3e-11	0.222189	4.36308	0.176699	-0.0437136	4.36308	0.830716	0.978862	4.36308	7.85e-08
ENSRNOG00000003302	-0.125916	4.76895	0.364675	-0.2374	4.76895	0.0813409	-0.0797098	4.76895	0.546144	0.0317742	4.76895	0.806086
ENSRNOG00000003307	0.0509742	3.11711	0.836744	-0.253479	3.11711	0.282336	-0.178206	3.11711	0.452759	0.126247	3.11711	0.576398
ENSRNOG00000003310	-0.822473	6.12026	5.85e-08	-0.171576	6.12026	0.269617	0.00195858	6.12026	0.989206	-0.648939	6.12026	1.32e-05
ENSRNOG00000003328	0.249997	5.02967	0.0690691	0.069337	5.02967	0.605642	-0.0276867	5.02967	0.841301	0.152974	5.02967	0.257117
ENSRNOG00000003329	-0.102183	5.82045	0.444502	0.120312	5.82045	0.374064	-0.0658082	5.82045	0.614731	-0.288303	5.82045	0.0294976
ENSRNOG00000003332	1.84751	0.547793	0.00616726	0.930326	0.547793	0.1118	-0.3008	0.547793	0.714669	0.616383	0.547793	0.385897
ENSRNOG00000003334	0.133539	6.1322	0.379224	0.38105	6.1322	0.0129369	0.0981339	6.1322	0.519393	-0.149377	6.1322	0.331114
ENSRNOG00000003338	-1.43907	7.75266	6.98e-50	0.154692	7.75266	0.130544	0.0414652	7.75266	0.647169	-1.5523	7.75266	3.34e-57
ENSRNOG00000003343	0.0224946	9.77653	0.794901	-0.0615188	9.77653	0.476617	-0.0293559	9.77653	0.733967	0.0546575	9.77653	0.526397
ENSRNOG00000003346	-0.346321	3.76016	0.124504	0.217802	3.76016	0.358588	0.259652	3.76016	0.237929	-0.304471	3.76016	0.18868
ENSRNOG00000003348	0.0230408	2.63924	0.949323	0.86546	2.63924	0.0267102	-0.228326	2.63924	0.517283	-1.07074	2.63924	0.00487155
ENSRNOG00000003350	-0.545704	6.49726	8.29e-05	0.100407	6.49726	0.478923	0.147706	6.49726	0.275733	-0.498405	6.49726	0.000333726
ENSRNOG00000003357	-0.576047	8.1315	3.24e-11	0.172164	8.1315	0.0524647	-0.00419427	8.1315	0.960494	-0.752405	8.1315	5.13e-18
ENSRNOG00000003359	-0.718656	6.5164	2.52e-10	0.0213412	6.5164	0.85673	0.130873	6.5164	0.22839	-0.609124	6.5164	7.57e-08
ENSRNOG00000003367	-1.98634	0.0791362	0.0485842	-1.14654	0.0791362	0.299389	0.514356	0.0791362	0.525675	-0.325449	0.0791362	0.715627
ENSRNOG00000003384	2.35006	3.18112	3.81e-19	0.342874	3.18112	0.0831513	-0.0238225	3.18112	0.946684	1.98337	3.18112	5.97e-14
ENSRNOG00000003385	0.269276	5.2187	0.102298	0.0259042	5.2187	0.872815	0.156554	5.2187	0.34999	0.399925	5.2187	0.0150499
ENSRNOG00000003388	0.329788	10.1816	0.000905282	0.012798	10.1816	0.897221	-0.10431	10.1816	0.293626	0.21268	10.1816	0.0319458
ENSRNOG00000003392	0.129927	7.26742	0.185462	0.0242634	7.26742	0.803474	0.0546765	7.26742	0.57757	0.160341	7.26742	0.100278
ENSRNOG00000003395	0.571658	0.882401	0.253971	1.38492	0.882401	0.0145909	0.0763411	0.882401	0.887445	-0.736919	0.882401	0.228353
ENSRNOG00000003397	0.172922	4.31327	0.283067	-0.117295	4.31327	0.446339	-0.13862	4.31327	0.380618	0.151596	4.31327	0.315547
ENSRNOG00000003398	0.379206	0.197331	0.714376	-1.46681	0.197331	0.0672244	-1.1579	0.197331	0.204171	0.688117	0.197331	0.324913
ENSRNOG00000003399	-0.20336	10.0311	0.020949	-0.129806	10.0311	0.140582	0.0209493	10.0311	0.811393	-0.0526044	10.0311	0.549172
ENSRNOG00000003400	-0.592289	1.79162	0.183557	-0.398672	1.79162	0.37888	0.379256	1.79162	0.372502	0.185639	1.79162	0.667865
ENSRNOG00000003402	0.391388	5.9466	0.000374849	0.0641673	5.9466	0.546827	0.05826	5.9466	0.605378	0.38548	5.9466	0.000410466
ENSRNOG00000003403	-0.0604923	7.75947	0.596875	-0.255944	7.75947	0.0245271	-0.0305091	7.75947	0.788313	0.164943	7.75947	0.144541
ENSRNOG00000003407	0.665614	2.71071	0.00945461	0.347699	2.71071	0.151564	0.0739849	2.71071	0.792007	0.3919	2.71071	0.139093
ENSRNOG00000003424	0.15791	3.00897	0.556122	0.122007	3.00897	0.646589	0.24895	3.00897	0.366744	0.284853	3.00897	0.297747
ENSRNOG00000003428	-0.0903302	4.73402	0.590412	0.00901619	4.73402	0.957402	0.0537699	4.73402	0.74412	-0.0455764	4.73402	0.783265
ENSRNOG00000003434	0.335179	4.34763	0.0955081	0.0323794	4.34763	0.86848	0.0276208	4.34763	0.892298	0.33042	4.34763	0.0956184
ENSRNOG00000003439	-2.30231	1.03176	0.000357617	-0.359691	1.03176	0.654484	0.67378	1.03176	0.192226	-1.26884	1.03176	0.0486085
ENSRNOG00000003461	0.31844	6.42963	0.00159715	0.133991	6.42963	0.176762	0.0284399	6.42963	0.780798	0.212889	6.42963	0.0341129
ENSRNOG00000003463	-0.562726	5.62432	9.29e-05	0.0428778	5.62432	0.774083	0.180801	5.62432	0.192614	-0.424803	5.62432	0.00319863
ENSRNOG00000003464	-0.149642	0.653572	0.832259	0.374352	0.653572	0.619855	-0.817815	0.653572	0.183334	-1.34181	0.653572	0.0411
ENSRNOG00000003468	-1.06749	2.36627	0.00475926	0.184121	2.36627	0.673762	-0.383269	2.36627	0.226862	-1.63488	2.36627	7.94e-06
ENSRNOG00000003470	-0.30779	7.95056	0.00363461	-0.247776	7.95056	0.0192757	-0.0520646	7.95056	0.61799	-0.112079	7.95056	0.283357
ENSRNOG00000003472	0.366203	5.72563	0.0152408	-0.0569895	5.72563	0.698596	0.244769	5.72563	0.113451	0.667961	5.72563	9.69e-06
ENSRNOG00000003486	-0.0840137	7.93519	0.355346	-0.183091	7.93519	0.0431109	0.0356626	7.93519	0.692649	0.13474	7.93519	0.133694
ENSRNOG00000003491	0.220457	5.21861	0.131368	-0.0203808	5.21861	0.886432	-0.0108268	5.21861	0.941138	0.230011	5.21861	0.108092
ENSRNOG00000003495	0.0976788	8.53597	0.396784	0.021455	8.53597	0.852112	-0.0571949	8.53597	0.619183	0.0190289	8.53597	0.868461
ENSRNOG00000003496	1.49984	0.478627	0.0428669	-0.283429	0.478627	0.606407	-0.586866	0.478627	0.48161	1.1964	0.478627	0.0531033
ENSRNOG00000003497	0.0913482	7.6785	0.421595	0.355393	7.6785	0.00189705	0.107511	7.6785	0.344691	-0.156534	7.6785	0.171461
ENSRNOG00000003504	0.0752908	5.35064	0.540906	0.0683682	5.35064	0.577021	-0.0783896	5.35064	0.516883	-0.071467	5.35064	0.552724
ENSRNOG00000003506	0.227684	7.23029	0.0373255	-0.192398	7.23029	0.0735333	-0.0415086	7.23029	0.704332	0.378573	7.23029	0.000435208
ENSRNOG00000003510	-3.06339	0.278432	0.00178519	-0.767823	0.278432	0.572706	-0.352753	0.278432	0.518541	-2.64832	0.278432	0.000897094
ENSRNOG00000003512	-5.05971	5.01583	7.08e-114	0.364785	5.01583	0.459977	-0.0539195	5.01583	0.647215	-5.47841	5.01583	7.3e-126
ENSRNOG00000003517	-0.428445	1.31866	0.393574	0.119064	1.31866	0.825115	-0.256553	1.31866	0.567846	-0.804062	1.31866	0.095069
ENSRNOG00000003520	0.0453118	7.5044	0.612107	0.0371813	7.5044	0.676747	-0.0330277	7.5044	0.709712	-0.0248972	7.5044	0.77858
ENSRNOG00000003524	0.342332	7.03755	0.000254534	-0.173457	7.03755	0.0555164	-0.0677017	7.03755	0.472134	0.448087	7.03755	8.89e-07
ENSRNOG00000003526	-0.00140971	0.673086	0.998191	1.11378	0.673086	0.135596	-0.664131	0.673086	0.23945	-1.77932	0.673086	0.00746308
ENSRNOG00000003532	-0.288577	2.76546	0.313677	-0.109788	2.76546	0.706799	0.0507531	2.76546	0.851857	-0.128036	2.76546	0.643619
ENSRNOG00000003533	1.60033	4.04891	1.65e-20	0.415318	4.04891	0.00362373	-0.416589	4.04891	0.0388018	0.768424	4.04891	3.67e-06
ENSRNOG00000003536	0.383459	5.64456	0.00443528	0.13303	5.64456	0.313108	-0.0226199	5.64456	0.868552	0.227809	5.64456	0.0884964
ENSRNOG00000003538	2.1336	1.70504	6e-06	0.170795	1.70504	0.636553	-0.259902	1.70504	0.660107	1.7029	1.70504	0.000147909
ENSRNOG00000003541	-0.353022	1.774	0.327115	0.127464	1.774	0.740674	0.882428	1.774	0.0199097	0.401943	1.774	0.32181
ENSRNOG00000003542	-0.15211	4.14877	0.610974	0.256073	4.14877	0.399289	0.185125	4.14877	0.533265	-0.223059	4.14877	0.459921
ENSRNOG00000003545	0.275878	6.02171	0.0185423	-0.125898	6.02171	0.266538	-0.0751887	6.02171	0.522017	0.326588	6.02171	0.00402646
ENSRNOG00000003546	-0.114163	6.41176	0.571716	-0.398889	6.41176	0.047074	-0.101552	6.41176	0.612136	0.183174	6.41176	0.357667
ENSRNOG00000003549	-0.289743	6.06331	0.0423232	0.155976	6.06331	0.284166	0.0377509	6.06331	0.787239	-0.407969	6.06331	0.00429236
ENSRNOG00000003550	0.245218	5.2663	0.100851	0.11576	5.2663	0.432707	-0.0200673	5.2663	0.893609	0.10939	5.2663	0.460199
ENSRNOG00000003551	0.370683	4.97838	0.00931409	0.130617	4.97838	0.345598	0.000332189	4.97838	0.998165	0.240398	4.97838	0.0890279
ENSRNOG00000003554	-0.320627	1.79128	0.381715	-0.327161	1.79128	0.36897	0.349133	1.79128	0.32875	0.355667	1.79128	0.316461
ENSRNOG00000003559	-0.181019	5.69729	0.169123	-0.174733	5.69729	0.183492	-0.0732293	5.69729	0.565746	-0.0795153	5.69729	0.531969
ENSRNOG00000003562	-6.80706	1.48723	3.99e-11	0	1.48723	1	-0.432921	1.48723	0.292631	-7.23998	1.48723	4.79e-14
ENSRNOG00000003563	-0.0842697	7.51527	0.442695	-0.234505	7.51527	0.0317677	-0.041191	7.51527	0.704946	0.109044	7.51527	0.31353
ENSRNOG00000003567	-0.177709	4.34759	0.277483	-0.0865002	4.34759	0.599618	0.252389	4.34759	0.118327	0.16118	4.34759	0.321942
ENSRNOG00000003576	0.0746488	2.83799	0.800329	0.289666	2.83799	0.335664	0.284175	2.83799	0.344239	0.069158	2.83799	0.821507
ENSRNOG00000003578	-0.0257479	5.21642	0.867268	-0.128518	5.21642	0.399313	0.0504932	5.21642	0.740195	0.153263	5.21642	0.309081
ENSRNOG00000003581	-0.0357993	4.66449	0.820356	-0.208257	4.66449	0.176468	-0.110659	4.66449	0.467227	0.0617983	4.66449	0.677702
ENSRNOG00000003583	0.876784	6.2057	4.52e-15	-0.090708	6.2057	0.379939	-0.156301	6.2057	0.179962	0.811191	6.2057	4.97e-14
ENSRNOG00000003587	3.51024	5.14316	1.23e-85	0.107219	5.14316	0.381613	-0.225343	5.14316	0.383823	3.17768	5.14316	7.01e-78
ENSRNOG00000003592	0.123342	7.38922	0.173331	0.0598358	7.38922	0.506863	0.00836841	7.38922	0.926259	0.0718742	7.38922	0.424441
ENSRNOG00000003594	0.490164	6.1388	3.35e-06	0.0557101	6.1388	0.582488	0.194898	6.1388	0.0768129	0.629352	6.1388	2.72e-09
ENSRNOG00000003596	-0.676036	0.19611	0.48364	-0.890852	0.19611	0.338214	-1.14383	0.19611	0.11007	-0.929014	0.19611	0.176553
ENSRNOG00000003597	-0.510289	6.73743	0.000289495	-0.167088	6.73743	0.239527	-0.142482	6.73743	0.29819	-0.485684	6.73743	0.000454309
ENSRNOG00000003599	0.213318	7.51144	0.0444448	-0.11253	7.51144	0.283343	-0.0188668	7.51144	0.858965	0.306982	7.51144	0.00345825
ENSRNOG00000003600	0.198353	4.54424	0.271513	0.531171	4.54424	0.00417113	-0.139657	4.54424	0.435139	-0.472475	4.54424	0.0102209
ENSRNOG00000003606	-0.444731	0.612147	0.488924	-0.278875	0.612147	0.671133	-0.262264	0.612147	0.636754	-0.42812	0.612147	0.4507
ENSRNOG00000003611	0.00732618	6.97237	0.937414	-0.0651358	6.97237	0.482283	0.0732096	6.97237	0.430064	0.145672	6.97237	0.114029
ENSRNOG00000003613	0.110614	6.39585	0.355766	0.0810439	6.39585	0.49712	-0.0454604	6.39585	0.702797	-0.0158899	6.39585	0.893527
ENSRNOG00000003614	0.389245	0.279427	0.608272	-0.135543	0.279427	0.845946	-0.0447245	0.279427	0.954378	0.480064	0.279427	0.501491
ENSRNOG00000003625	0.139932	7.33251	0.159027	0.0623179	7.33251	0.528584	0.129008	7.33251	0.195872	0.206622	7.33251	0.037429
ENSRNOG00000003626	0.103165	8.1869	0.263858	-0.100144	8.1869	0.27505	-0.0358922	8.1869	0.696618	0.167417	8.1869	0.0672615
ENSRNOG00000003629	0.0723785	4.44082	0.667147	-0.0578663	4.44082	0.726324	0.135081	4.44082	0.423871	0.265326	4.44082	0.109689
ENSRNOG00000003634	-2.2873	1.9227	3.03e-08	0.0306821	1.9227	0.959247	-0.127903	1.9227	0.637608	-2.44589	1.9227	6.21e-10
ENSRNOG00000003635	-0.113291	2.49301	0.707523	0.0863587	2.49301	0.78005	-0.204003	2.49301	0.468695	-0.403653	2.49301	0.161675
ENSRNOG00000003643	0.510275	0.569295	0.402788	0.142385	0.569295	0.803128	0.331816	0.569295	0.624666	0.699705	0.569295	0.270501
ENSRNOG00000003650	0.178997	4.13502	0.339846	-0.00566306	4.13502	0.975292	-0.198449	4.13502	0.279607	-0.0137892	4.13502	0.938535
ENSRNOG00000003653	-0.571222	6.27428	4.83e-06	-0.102022	6.27428	0.42542	-0.0530738	6.27428	0.656471	-0.522274	6.27428	1.99e-05
ENSRNOG00000003657	-0.159666	6.50176	0.20628	-0.078939	6.50176	0.532958	-0.095571	6.50176	0.440546	-0.176298	6.50176	0.155757
ENSRNOG00000003661	0.120979	9.23216	0.169653	0.0289444	9.23216	0.742011	0.0365058	9.23216	0.6785	0.128541	9.23216	0.143744
ENSRNOG00000003670	-0.78328	0.479182	0.241376	-0.280292	0.479182	0.693812	1.33837	0.479182	0.0569833	0.835381	0.479182	0.264961
ENSRNOG00000003673	0.321001	7.46349	0.00320284	-0.113027	7.46349	0.291748	-0.15389	7.46349	0.157317	0.280138	7.46349	0.00896761
ENSRNOG00000003674	1.10008	7.89073	3.43e-36	0.193665	7.89073	0.020944	0.0116218	7.89073	0.897567	0.918038	7.89073	6.16e-26
ENSRNOG00000003679	-0.315333	6.09484	0.00435054	-0.1272	6.09484	0.25578	0.14991	6.09484	0.16347	-0.0382232	6.09484	0.72558
ENSRNOG00000003682	-0.465927	3.87621	0.0143618	-0.0895973	3.87621	0.652746	0.0564738	3.87621	0.748796	-0.319855	3.87621	0.0829566
ENSRNOG00000003686	-0.087106	6.64236	0.401492	-0.0449013	6.64236	0.665561	-0.0465038	6.64236	0.648173	-0.0887086	6.64236	0.384302
ENSRNOG00000003687	-0.512974	0.69425	0.416173	-0.245654	0.69425	0.706781	-0.0274626	0.69425	0.961319	-0.294783	0.69425	0.615367
ENSRNOG00000003689	0.0115787	9.27178	0.903807	-0.134924	9.27178	0.158231	-0.0316811	9.27178	0.740319	0.114822	9.27178	0.228738
ENSRNOG00000003691	0.165521	7.84428	0.206986	0.0982748	7.84428	0.452872	0.0395014	7.84428	0.763382	0.106748	7.84428	0.415128
ENSRNOG00000003699	-0.247927	1.9589	0.469208	-0.251226	1.9589	0.460514	0.102654	1.9589	0.751658	0.105953	1.9589	0.742287
ENSRNOG00000003703	-0.181424	7.8955	0.0571814	-0.0679694	7.8955	0.477112	0.0627776	7.8955	0.5066	-0.0506768	7.8955	0.59275
ENSRNOG00000003704	1.36034	0.65459	0.032903	-0.212222	0.65459	0.66576	0.411415	0.65459	0.6162	1.98398	0.65459	0.00172851
ENSRNOG00000003706	0.36874	6.8465	0.000602419	0.0564019	6.8465	0.593128	0.00915498	6.8465	0.932784	0.321493	6.8465	0.00257656
ENSRNOG00000003707	0.161292	4.51853	0.289646	0.0774646	4.51853	0.605791	0.140703	4.51853	0.363258	0.224531	4.51853	0.140816
ENSRNOG00000003712	0.0753769	7.85826	0.449665	-0.0432745	7.85826	0.662854	-0.0821457	7.85826	0.407562	0.0365058	7.85826	0.711587
ENSRNOG00000003714	-0.654553	4.30501	0.00073409	-0.259971	4.30501	0.193967	0.390396	4.30501	0.035602	-0.00418695	4.30501	0.982583
ENSRNOG00000003715	7.89629	2.08261	1.37e-21	0.205674	2.08261	0.506545	-2.55954	2.08261	0.112889	5.13108	2.08261	9.46e-18
ENSRNOG00000003717	0.267943	8.00271	0.0110665	-0.0585144	8.00271	0.575613	-0.0561646	8.00271	0.594445	0.270292	8.00271	0.00979489
ENSRNOG00000003719	0.29439	5.7968	0.0218582	-0.0142204	5.7968	0.909586	0.130861	5.7968	0.316851	0.439471	5.7968	0.000568344
ENSRNOG00000003720	-0.377446	4.73758	0.0235749	-0.00442393	4.73758	0.979468	0.217198	4.73758	0.179686	-0.155824	4.73758	0.350418
ENSRNOG00000003721	0.338614	6.07472	0.00812884	-0.0597629	6.07472	0.631484	0.0347498	6.07472	0.788427	0.433127	6.07472	0.000596736
ENSRNOG00000003723	-0.0755682	8.11143	0.404341	-0.0152575	8.11143	0.866388	0.0667341	8.11143	0.459163	0.00642344	8.11143	0.943239
ENSRNOG00000003724	0.410838	6.29442	0.00416826	-0.195204	6.29442	0.161861	-0.0326833	6.29442	0.82112	0.573359	6.29442	4.72e-05
ENSRNOG00000003726	0.181509	3.14716	0.412832	0.352364	3.14716	0.119575	-0.0358824	3.14716	0.870932	-0.206738	3.14716	0.359503
ENSRNOG00000003728	0.0204345	3.43381	0.92166	0.1457	3.43381	0.48898	0.104499	3.43381	0.612761	-0.020766	3.43381	0.920919
ENSRNOG00000003732	-7.03796	3.00377	3.59e-39	0.0224458	3.00377	0.987955	0.385344	3.00377	0.0887336	-6.67506	3.00377	8.2e-33
ENSRNOG00000003736	0.13092	6.59401	0.368296	0.377385	6.59401	0.0100575	0.253171	6.59401	0.0841291	0.00670562	6.59401	0.963745
ENSRNOG00000003742	-0.276225	0.899424	0.58753	0.246971	0.899424	0.654946	0.258982	0.899424	0.599148	-0.264215	0.899424	0.621732
ENSRNOG00000003743	0.0020209	7.22586	0.983798	-0.102032	7.22586	0.302228	-0.00747111	7.22586	0.939699	0.0965814	7.22586	0.325071
ENSRNOG00000003745	2.73147	1.22528	7.65e-05	-0.479246	1.22528	0.305406	-0.367951	1.22528	0.684489	2.84277	1.22528	2.67e-06
ENSRNOG00000003747	0.0656083	4.15442	0.764696	0.318718	4.15442	0.152811	0.252758	4.15442	0.254781	-0.000351819	4.15442	0.998806
ENSRNOG00000003748	-2.59992	2.97119	5.05e-14	0.10512	2.97119	0.828449	-0.237254	2.97119	0.331548	-2.9423	2.97119	2.35e-18
ENSRNOG00000003749	-0.645568	5.51516	7.43e-06	0.30042	5.51516	0.051179	0.0730521	5.51516	0.593356	-0.872936	5.51516	2.56e-09
ENSRNOG00000003762	-3.20201	2.723	2.31e-19	-0.73826	2.723	0.16313	-0.219072	2.723	0.280005	-2.68282	2.723	2.27e-19
ENSRNOG00000003763	-0.642881	7.48715	2.85e-06	0.0921827	7.48715	0.506943	0.105037	7.48715	0.436655	-0.630027	7.48715	4.48e-06
ENSRNOG00000003765	7.69621	4.39423	3.69e-91	0.302903	4.39423	0.0571994	0.148755	4.39423	0.90256	7.54206	4.39423	9.03e-85
ENSRNOG00000003767	0.238928	4.94423	0.139096	-0.252623	4.94423	0.101788	-0.0631347	4.94423	0.695801	0.428417	4.94423	0.00548642
ENSRNOG00000003772	0.51964	3.06788	0.0496113	0.105907	3.06788	0.672895	0.0306546	3.06788	0.911796	0.444388	3.06788	0.089544
ENSRNOG00000003773	0.284173	5.88187	0.0853044	-0.254957	5.88187	0.113691	-0.167783	5.88187	0.308203	0.371346	5.88187	0.0208898
ENSRNOG00000003776	-0.0975638	1.55746	0.816158	1.43794	1.55746	0.00605602	-0.319287	1.55746	0.410161	-1.85479	1.55746	0.000129365
ENSRNOG00000003778	-1.07308	2.30072	0.00655259	0.433699	2.30072	0.34277	0.212524	2.30072	0.55306	-1.29425	2.30072	0.00182226
ENSRNOG00000003782	-0.0166198	6.26482	0.884783	0.0412542	6.26482	0.719503	0.095709	6.26482	0.401182	0.0378351	6.26482	0.740376
ENSRNOG00000003786	0.170471	7.12732	0.0877723	-0.0861624	7.12732	0.381468	-0.0620332	7.12732	0.533201	0.1946	7.12732	0.0474334
ENSRNOG00000003787	-0.873953	1.33296	0.0780894	-0.839839	1.33296	0.0905339	0.407179	1.33296	0.366936	0.373065	1.33296	0.408377
ENSRNOG00000003792	0.107616	5.01745	0.430596	-0.103194	5.01745	0.436762	-0.163839	5.01745	0.218267	0.0469713	5.01745	0.71634
ENSRNOG00000003794	-0.0755722	4.40299	0.662794	-0.0541095	4.40299	0.754567	0.117284	4.40299	0.492627	0.0958214	4.40299	0.574551
ENSRNOG00000003795	0.262956	4.4101	0.138508	0.131223	4.4101	0.452091	-0.0505082	4.4101	0.77701	0.0812244	4.4101	0.643012
ENSRNOG00000003797	0.526119	6.50054	0.000206807	-0.111702	6.50054	0.418458	-0.130338	6.50054	0.361154	0.507484	6.50054	0.000268619
ENSRNOG00000003802	-0.102282	8.56621	0.333984	-0.107682	8.56621	0.308804	-0.0837329	8.56621	0.426522	-0.0783327	8.56621	0.456675
ENSRNOG00000003803	-0.211574	2.40868	0.475031	-0.0238397	2.40868	0.937273	0.439826	2.40868	0.140531	0.252092	2.40868	0.408998
ENSRNOG00000003805	0.575322	1.59118	0.122354	0.44147	1.59118	0.222297	0.235258	1.59118	0.570576	0.36911	1.59118	0.359515
ENSRNOG00000003809	0.299879	7.26706	0.0514968	-0.125852	7.26706	0.409581	-0.085201	7.26706	0.579979	0.34053	7.26706	0.0258125
ENSRNOG00000003815	-0.0689265	5.55978	0.648289	0.258525	5.55978	0.0930998	-0.0185078	5.55978	0.901109	-0.34596	5.55978	0.0226418
ENSRNOG00000003816	-0.0753499	6.67708	0.534489	-0.151641	6.67708	0.20908	-0.025807	6.67708	0.829473	0.0504844	6.67708	0.672008
ENSRNOG00000003821	-0.110053	4.37506	0.491269	-0.107812	4.37506	0.498432	0.138947	4.37506	0.376193	0.136706	4.37506	0.381968
ENSRNOG00000003822	-0.102943	6.07184	0.457892	-0.200206	6.07184	0.14608	-0.10094	6.07184	0.457795	-0.00367688	6.07184	0.978266
ENSRNOG00000003825	0.0887564	6.96668	0.398017	-0.00888121	6.96668	0.93216	-0.0526268	6.96668	0.613938	0.0450108	6.96668	0.664077
ENSRNOG00000003827	-0.0115662	6.88201	0.916373	-0.0968659	6.88201	0.376516	-0.081998	6.88201	0.451025	0.00330174	6.88201	0.975651
ENSRNOG00000003829	-0.131118	6.51035	0.377429	0.16639	6.51035	0.266912	0.0492124	6.51035	0.738319	-0.248296	6.51035	0.0948676
ENSRNOG00000003831	0.172539	4.29377	0.300866	-0.0948374	4.29377	0.554351	-0.117274	4.29377	0.475604	0.150103	4.29377	0.342075
ENSRNOG00000003832	0.118276	3.02959	0.653129	0.349466	3.02959	0.195395	-0.301033	3.02959	0.232893	-0.532224	3.02959	0.0397463
ENSRNOG00000003833	0.170942	7.18927	0.305526	-0.0461038	7.18927	0.781367	-0.00664516	7.18927	0.96821	0.2104	7.18927	0.205312
ENSRNOG00000003834	0.171121	2.11738	0.600437	-0.0314511	2.11738	0.92037	0.140744	2.11738	0.673293	0.343316	2.11738	0.285237
ENSRNOG00000003835	-1.19607	5.16623	5.31e-18	0.149102	5.16623	0.352319	-0.0639675	5.16623	0.590778	-1.40914	5.16623	1.26e-24
ENSRNOG00000003837	0.254754	6.93189	0.105355	-0.021785	6.93189	0.889048	-0.0832464	6.93189	0.596394	0.193293	6.93189	0.215706
ENSRNOG00000003840	0.128336	7.10087	0.175306	-0.0335848	7.10087	0.719913	-0.115927	7.10087	0.216916	0.0459933	7.10087	0.620393
ENSRNOG00000003844	-0.250359	7.6232	0.0286637	0.0263844	7.6232	0.818667	0.124536	7.6232	0.27263	-0.152208	7.6232	0.182707
ENSRNOG00000003846	-0.1026	7.83285	0.393713	-0.135559	7.83285	0.259179	-0.0733083	7.83285	0.539417	-0.04035	7.83285	0.735173
ENSRNOG00000003847	0.147273	5.42397	0.359101	0.202408	5.42397	0.208046	0.189639	5.42397	0.242252	0.134503	5.42397	0.407385
ENSRNOG00000003848	-0.310001	4.88615	0.0579032	-0.275587	4.88615	0.0918312	0.0286686	4.88615	0.855082	-0.0057452	4.88615	0.970764
ENSRNOG00000003849	0.205349	3.7477	0.290781	-0.00513853	3.7477	0.978232	0.325369	3.7477	0.110067	0.535856	3.7477	0.00656054
ENSRNOG00000003853	0.0739695	8.92133	0.379202	-0.0550261	8.92133	0.511651	-0.0584938	8.92133	0.485515	0.0705018	8.92133	0.399044
ENSRNOG00000003855	0.20737	4.15517	0.214923	-0.159588	4.15517	0.312243	-0.0621431	4.15517	0.70921	0.304815	4.15517	0.0525009
ENSRNOG00000003858	-0.466451	6.86014	3.97e-05	-0.0328907	6.86014	0.775854	-0.00908336	6.86014	0.93431	-0.442644	6.86014	8.12e-05
ENSRNOG00000003861	-0.196433	5.75492	0.128269	0.0434213	5.75492	0.740676	-0.106267	5.75492	0.394717	-0.346121	5.75492	0.00636625
ENSRNOG00000003863	0.171401	5.94091	0.263485	0.0462045	5.94091	0.761313	-0.0654325	5.94091	0.668358	0.0597638	5.94091	0.693378
ENSRNOG00000003864	0.146621	7.10962	0.273713	0.0332937	7.10962	0.802911	0.0174919	7.10962	0.896074	0.130819	7.10962	0.326691
ENSRNOG00000003866	-7.30113	3.37627	1.39e-60	-0.767773	3.37627	0.57288	0.112475	3.37627	0.449739	-6.42088	3.37627	5.56e-57
ENSRNOG00000003869	-0.104836	6.96409	0.364846	-0.0213408	6.96409	0.853943	-0.102902	6.96409	0.366846	-0.186398	6.96409	0.102865
ENSRNOG00000003870	2.9161	0.168149	0.00517223	-0.233962	0.168149	0.720162	-1.14546	0.168149	0.37493	2.00461	0.168149	0.0145103
ENSRNOG00000003873	-0.122317	6.76263	0.397958	0.147271	6.76263	0.312192	0.0489424	6.76263	0.733404	-0.220645	6.76263	0.127391
ENSRNOG00000003875	-0.0684629	1.40733	0.874481	-0.158419	1.40733	0.708925	-0.116014	1.40733	0.77618	-0.0260577	1.40733	0.947961
ENSRNOG00000003879	-0.499799	5.68302	0.000239047	0.0787574	5.68302	0.57781	0.00687217	5.68302	0.957793	-0.571684	5.68302	2.35e-05
ENSRNOG00000003881	0.162966	5.24204	0.235593	0.081043	5.24204	0.55093	-0.00931865	5.24204	0.945868	0.0726045	5.24204	0.592697
ENSRNOG00000003882	-0.0533058	5.10761	0.744354	0.288707	5.10761	0.0840483	0.248347	5.10761	0.129265	-0.0936657	5.10761	0.575692
ENSRNOG00000003889	-0.283002	7.65906	0.0306734	0.0418841	7.65906	0.750268	0.126047	7.65906	0.332597	-0.198839	7.65906	0.128566
ENSRNOG00000003890	-0.0450644	9.59619	0.601516	0.0180595	9.59619	0.834283	0.0320664	9.59619	0.70964	-0.0310575	9.59619	0.71847
ENSRNOG00000003897	0.226927	2.5771	0.511065	0.36703	2.5771	0.293141	-0.181461	2.5771	0.595049	-0.321564	2.5771	0.351592
ENSRNOG00000003901	0.136623	6.27411	0.215216	0.0726885	6.27411	0.506703	0.0495694	6.27411	0.653367	0.113503	6.27411	0.300422
ENSRNOG00000003905	0.647292	6.8412	1.29e-08	0.0124482	6.8412	0.910002	-0.0752068	6.8412	0.515661	0.559637	6.8412	6.11e-07
ENSRNOG00000003908	0.171323	6.02173	0.149747	0.0264463	6.02173	0.82175	-0.00868457	6.02173	0.941726	0.136193	6.02173	0.245386
ENSRNOG00000003915	0.876847	3.24229	0.000293164	-0.26688	3.24229	0.194314	-0.0546333	3.24229	0.83697	1.08909	3.24229	1.22e-06
ENSRNOG00000003917	0.812301	5.16151	5.98e-08	-0.152801	5.16151	0.264497	-0.151754	5.16151	0.332332	0.813348	5.16151	1.25e-08
ENSRNOG00000003918	0.165026	3.09591	0.528397	-0.453999	3.09591	0.0592283	-0.0617728	3.09591	0.811921	0.557252	3.09591	0.0193539
ENSRNOG00000003919	0.0793158	4.84652	0.623864	0.151144	4.84652	0.351624	0.197026	4.84652	0.227742	0.125198	4.84652	0.444875
ENSRNOG00000003923	-0.0104277	7.73668	0.915068	-0.0882907	7.73668	0.36478	-0.0632498	7.73668	0.51446	0.0146132	7.73668	0.879832
ENSRNOG00000003924	0.258081	4.49891	0.18829	0.0465203	4.49891	0.80902	0.101024	4.49891	0.611514	0.312585	4.49891	0.109202
ENSRNOG00000003927	-0.384631	5.89651	0.0250114	0.291363	5.89651	0.0975743	0.195196	5.89651	0.248981	-0.480797	5.89651	0.00564786
ENSRNOG00000003928	0.229892	6.96121	0.0126024	0.0421496	6.96121	0.642728	0.0678217	6.96121	0.465214	0.255564	6.96121	0.00526197
ENSRNOG00000003929	0.07112	6.15607	0.559786	0.0452663	6.15607	0.709459	-0.0470767	6.15607	0.696753	-0.0212229	6.15607	0.86
ENSRNOG00000003931	0.102982	1.44402	0.791308	0.374014	1.44402	0.355771	0.477918	1.44402	0.251052	0.206886	1.44402	0.633324
ENSRNOG00000003936	-0.152008	5.27916	0.229546	0.244892	5.27916	0.0625839	0.0713026	5.27916	0.563084	-0.325597	5.27916	0.0111052
ENSRNOG00000003942	0.213686	7.07282	0.103054	-0.14244	7.07282	0.271826	0.0488722	7.07282	0.709983	0.404998	7.07282	0.00185161
ENSRNOG00000003946	0.136517	6.36375	0.310526	0.0299911	6.36375	0.822589	0.0373881	6.36375	0.781256	0.143914	6.36375	0.282107
ENSRNOG00000003951	0.114431	8.43603	0.363533	-0.0513286	8.43603	0.682857	0.15864	8.43603	0.208397	0.3244	8.43603	0.00997314
ENSRNOG00000003953	-0.357105	2.75	0.302355	-0.245768	2.75	0.480488	0.502697	2.75	0.145545	0.39136	2.75	0.260074
ENSRNOG00000003954	-0.808882	2.65816	0.012417	-0.216568	2.65816	0.535089	-0.597708	2.65816	0.0236125	-1.19002	2.65816	2.9e-05
ENSRNOG00000003955	-0.200022	3.98113	0.254594	-0.165803	3.98113	0.345029	0.0728132	3.98113	0.665087	0.0385938	3.98113	0.818491
ENSRNOG00000003958	-0.0376423	8.20079	0.785865	-0.0472438	8.20079	0.73298	0.0424246	8.20079	0.758974	0.0520261	8.20079	0.706567
ENSRNOG00000003964	0.252243	5.65878	0.115709	0.0231444	5.65878	0.883645	-0.0100165	5.65878	0.950294	0.219082	5.65878	0.167073
ENSRNOG00000003967	-0.0003344	7.9191	0.997229	-0.00206308	7.9191	0.982893	0.0688318	7.9191	0.473481	0.0705605	7.9191	0.461974
ENSRNOG00000003970	-0.0389847	7.16581	0.744924	0.0657665	7.16581	0.584003	0.0197751	7.16581	0.868184	-0.084976	7.16581	0.476801
ENSRNOG00000003971	0.0967606	4.9487	0.664239	0.215478	4.9487	0.335508	0.0785399	4.9487	0.724729	-0.0401777	4.9487	0.857564
ENSRNOG00000003972	0.109749	0.881689	0.845082	-0.0733185	0.881689	0.892292	-0.473267	0.881689	0.35718	-0.290199	0.881689	0.557573
ENSRNOG00000003973	0.20494	4.6889	0.232923	0.0510558	4.6889	0.762327	-0.21715	4.6889	0.199574	-0.0632662	4.6889	0.703651
ENSRNOG00000003975	0.0644298	8.07098	0.716442	0.483883	8.07098	0.00665733	-0.0301522	8.07098	0.864925	-0.449606	8.07098	0.0116098
ENSRNOG00000003977	0.68754	5.80591	1.7e-08	0.0985357	5.80591	0.394197	-0.0669378	5.80591	0.596395	0.522066	5.80591	1.33e-05
ENSRNOG00000003979	-0.0849778	4.85067	0.60948	0.122155	4.85067	0.469259	0.0338154	4.85067	0.836034	-0.173318	4.85067	0.295859
ENSRNOG00000003980	-0.126691	5.66183	0.333948	-0.0591559	5.66183	0.652688	0.182624	5.66183	0.159875	0.115089	5.66183	0.376933
ENSRNOG00000003981	-0.861917	0.590754	0.18201	-0.153097	0.590754	0.831476	-0.030214	0.590754	0.955747	-0.739034	0.590754	0.223592
ENSRNOG00000003983	0.422957	8.76605	0.00522338	0.399157	8.76605	0.0083557	-0.0133628	8.76605	0.929683	0.0104364	8.76605	0.945031
ENSRNOG00000003984	0.858398	4.93494	6.2e-09	-0.109354	4.93494	0.409183	-0.0954113	4.93494	0.544807	0.87234	4.93494	6.06e-10
ENSRNOG00000003985	-0.0930678	4.33223	0.596624	0.195445	4.33223	0.279668	-0.00692036	4.33223	0.967715	-0.295433	4.33223	0.0927767
ENSRNOG00000003988	0.489864	3.42846	0.0172295	0.0308947	3.42846	0.870781	-0.257336	3.42846	0.215903	0.201633	3.42846	0.292922
ENSRNOG00000003990	0.288912	2.76973	0.377974	-0.0221762	2.76973	0.944228	0.174271	2.76973	0.60502	0.48536	2.76973	0.136395
ENSRNOG00000003993	-0.0928696	1.15291	0.862474	-0.358476	1.15291	0.485457	-0.119498	1.15291	0.813776	0.146109	1.15291	0.764048
ENSRNOG00000003999	-0.00260449	0.197784	0.997605	0.428723	0.197784	0.633912	0.770057	0.197784	0.402543	0.33873	0.197784	0.722582
ENSRNOG00000004000	0.218007	2.90943	0.422551	-0.0166511	2.90943	0.949357	-0.0734449	2.90943	0.786149	0.161213	2.90943	0.537137
ENSRNOG00000004001	0.0868396	3.40481	0.664571	0.120912	3.40481	0.545979	0.178291	3.40481	0.380023	0.144219	3.40481	0.477595
ENSRNOG00000004003	0.69234	3.88783	8.94e-05	0.163038	3.88783	0.314949	-0.11745	3.88783	0.531993	0.411853	3.88783	0.0167673
ENSRNOG00000004004	-0.385344	3.94432	0.0270329	-0.137258	3.94432	0.444975	0.355778	3.94432	0.0354414	0.107692	3.94432	0.537063
ENSRNOG00000004006	0.0225499	4.69498	0.895827	-0.17987	4.69498	0.286123	0.0314181	4.69498	0.853588	0.233838	4.69498	0.160528
ENSRNOG00000004011	0.117156	5.85369	0.336021	0.0276619	5.85369	0.818564	-0.0735811	5.85369	0.54185	0.0159131	5.85369	0.894003
ENSRNOG00000004013	2.52377	0.900678	0.000324406	-0.709804	0.900678	0.0802996	-0.508642	0.900678	0.590751	2.72494	0.900678	6.72e-07
ENSRNOG00000004014	0.151524	5.95459	0.20173	0.151194	5.95459	0.201495	0.0798252	5.95459	0.503066	0.0801547	5.95459	0.50013
ENSRNOG00000004016	0.0562527	7.01677	0.545937	-0.0713747	7.01677	0.439197	0.0249771	7.01677	0.787485	0.152605	7.01677	0.0963266
ENSRNOG00000004019	0.185711	7.12036	0.0586674	0.112831	7.12036	0.248091	-0.00509995	7.12036	0.95862	0.0677801	7.12036	0.488102
ENSRNOG00000004022	-0.157958	1.49061	0.681558	0.552788	1.49061	0.200444	0.225254	1.49061	0.551068	-0.485492	1.49061	0.252983
ENSRNOG00000004026	-0.0618987	8.48569	0.48065	-0.0798637	8.48569	0.362261	-0.078906	8.48569	0.365083	-0.060941	8.48569	0.483677
ENSRNOG00000004027	0.376051	0.809836	0.485085	0.642986	0.809836	0.249507	0.174633	0.809836	0.759496	-0.0923015	0.809836	0.875929
ENSRNOG00000004033	-0.658671	0.790501	0.275809	1.65461	0.790501	0.0505508	-0.402878	0.790501	0.429881	-2.71615	0.790501	0.000149868
ENSRNOG00000004035	0.294571	4.3105	0.102726	0.192446	4.3105	0.279344	-0.0709743	4.3105	0.695847	0.0311507	4.3105	0.861704
ENSRNOG00000004036	-0.0386159	6.57411	0.736248	0.0138957	6.57411	0.903622	0.0430939	6.57411	0.704626	-0.00941772	6.57411	0.934041
ENSRNOG00000004048	-0.214055	5.22951	0.112199	0.208147	5.22951	0.137626	-0.115641	5.22951	0.368436	-0.537844	5.22951	5.81e-05
ENSRNOG00000004049	-0.867994	3.76231	0.000101198	-0.172931	3.76231	0.470578	0.0882912	3.76231	0.66136	-0.606772	3.76231	0.00502411
ENSRNOG00000004057	0.237747	8.24662	0.0604595	-0.058058	8.24662	0.644999	-0.0128155	8.24662	0.919403	0.282989	8.24662	0.0248971
ENSRNOG00000004059	0.0265188	5.59237	0.870144	-0.16382	5.59237	0.306898	0.0300153	5.59237	0.852194	0.220354	5.59237	0.166381
ENSRNOG00000004060	0.14065	10.4628	0.111569	-0.0319989	10.4628	0.716965	-0.0069309	10.4628	0.937477	0.165718	10.4628	0.0604595
ENSRNOG00000004061	-0.132808	7.20455	0.211184	0.02705	7.20455	0.799956	0.128945	7.20455	0.221618	-0.0309128	7.20455	0.770621
ENSRNOG00000004063	0.151595	0.30601	0.845248	0.0220575	0.30601	0.976681	0.802346	0.30601	0.348511	0.931884	0.30601	0.266688
ENSRNOG00000004068	-0.140176	5.35304	0.313131	-0.0285903	5.35304	0.838082	-0.0966479	5.35304	0.471508	-0.208234	5.35304	0.123332
ENSRNOG00000004072	0.737862	0.753455	0.298833	0.775702	0.753455	0.274491	-0.309939	0.753455	0.670364	-0.347778	0.753455	0.632792
ENSRNOG00000004076	-0.018289	4.03025	0.917258	0.13809	4.03025	0.440451	-0.0640742	4.03025	0.706489	-0.220453	4.03025	0.202592
ENSRNOG00000004077	1.4766	0.225366	0.0786836	-0.114603	0.225366	0.85893	-0.753587	0.225366	0.410522	0.837614	0.225366	0.233338
ENSRNOG00000004078	-1.47825	3.61732	1.44e-09	-0.237332	3.61732	0.397255	-0.0656554	3.61732	0.745015	-1.30657	3.61732	1.56e-08
ENSRNOG00000004083	0.137294	7.42945	0.115848	-0.0772656	7.42945	0.370063	-0.0777011	7.42945	0.370822	0.136859	7.42945	0.110339
ENSRNOG00000004085	0.243063	1.89927	0.481201	0.467222	1.89927	0.189612	-0.278982	1.89927	0.402964	-0.503141	1.89927	0.144097
ENSRNOG00000004090	0.153082	7.44223	0.356207	0.105698	7.44223	0.523588	-0.0695111	7.44223	0.674975	-0.022127	7.44223	0.893688
ENSRNOG00000004091	-0.0634701	5.54737	0.666526	-0.194145	5.54737	0.182658	-0.0877916	5.54737	0.542339	0.0428831	5.54737	0.763465
ENSRNOG00000004093	-0.0194177	7.15943	0.839083	-0.0550336	7.15943	0.563537	-0.077386	7.15943	0.412069	-0.0417702	7.15943	0.656777
ENSRNOG00000004099	0.0665484	6.60521	0.567017	-0.0564514	6.60521	0.624396	-0.157632	6.60521	0.169548	-0.0346321	6.60521	0.760864
ENSRNOG00000004100	-0.247907	0.753847	0.662936	0.907073	0.753847	0.163241	2.09055	0.753847	0.00292296	0.935573	0.753847	0.246461
ENSRNOG00000004103	0.124131	6.45826	0.399239	0.0656468	6.45826	0.654674	0.19428	6.45826	0.189497	0.252764	6.45826	0.0868305
ENSRNOG00000004104	-0.546742	2.08633	0.119162	-0.825366	2.08633	0.0132518	0.0432604	2.08633	0.890196	0.321884	2.08633	0.278647
ENSRNOG00000004107	0.0888567	11.1611	0.356885	-0.148946	11.1611	0.12224	-0.0116499	11.1611	0.903817	0.226153	11.1611	0.0189442
ENSRNOG00000004109	0.176347	5.11304	0.217258	0.0747882	5.11304	0.596001	-0.0392917	5.11304	0.782691	0.062267	5.11304	0.65784
ENSRNOG00000004110	-0.00868482	7.79089	0.930951	-0.20342	7.79089	0.0410716	-0.0364903	7.79089	0.714057	0.158245	7.79089	0.109688
ENSRNOG00000004111	-0.44766	3.02181	0.0814957	-0.13647	3.02181	0.608282	0.296404	3.02181	0.228702	-0.0147862	3.02181	0.953851
ENSRNOG00000004124	4.52391	0.98567	2.77e-09	0.0780219	0.98567	0.831175	-0.645746	0.98567	0.633035	3.80014	0.98567	1.4e-08
ENSRNOG00000004127	-0.316778	4.31245	0.0987778	0.00257682	4.31245	0.989549	0.387202	4.31245	0.0414989	0.0678472	4.31245	0.727607
ENSRNOG00000004130	-0.0310254	6.27954	0.801243	-0.087193	6.27954	0.477059	-0.0317914	6.27954	0.793805	0.0243761	6.27954	0.840357
ENSRNOG00000004131	0.526668	3.6314	0.0249135	0.524075	3.6314	0.0250689	0.0216186	3.6314	0.929143	0.0242117	3.6314	0.92037
ENSRNOG00000004132	-0.00215026	7.88241	0.984278	-0.174752	7.88241	0.10757	-0.190109	7.88241	0.0789259	-0.0175076	7.88241	0.870793
ENSRNOG00000004135	0.184419	6.68029	0.128013	-0.0978545	6.68029	0.412607	-0.14494	6.68029	0.228814	0.137333	6.68029	0.24734
ENSRNOG00000004137	-0.0585787	3.71095	0.802069	0.135292	3.71095	0.568102	0.525618	3.71095	0.0285228	0.331748	3.71095	0.172962
ENSRNOG00000004139	0.0225873	7.65579	0.832229	-0.100975	7.65579	0.341445	-0.00531067	7.65579	0.960086	0.118252	7.65579	0.263
ENSRNOG00000004140	0.220063	5.71074	0.235173	0.159701	5.71074	0.387181	0.0711192	5.71074	0.702295	0.131482	5.71074	0.478201
ENSRNOG00000004141	-0.233665	7.02073	0.0286035	0.062075	7.02073	0.565443	0.061887	7.02073	0.556056	-0.233853	7.02073	0.0279528
ENSRNOG00000004143	0.299095	6.38263	0.0678985	-0.133708	6.38263	0.407638	-0.133379	6.38263	0.415514	0.299425	6.38263	0.0638546
ENSRNOG00000004144	-0.287523	0.611186	0.689609	-0.373403	0.611186	0.598547	0.0666674	0.611186	0.922841	0.152547	0.611186	0.821335
ENSRNOG00000004145	0.394466	3.7438	0.112272	-0.205208	3.7438	0.383361	-0.0157952	3.7438	0.950117	0.583879	3.7438	0.014705
ENSRNOG00000004146	-0.244708	0.984957	0.664028	0.217199	0.984957	0.71447	0.489222	0.984957	0.389404	0.0273154	0.984957	0.963285
ENSRNOG00000004148	0.275354	5.12366	0.0652691	0.0946591	5.12366	0.518489	0.0441648	5.12366	0.770122	0.22486	5.12366	0.129457
ENSRNOG00000004149	-1.88616	2.93808	1.5e-11	0.698899	2.93808	0.090073	-0.129866	2.93808	0.525152	-2.71493	2.93808	1.08e-19
ENSRNOG00000004152	0.283571	6.51137	0.04385	0.0313453	6.51137	0.821765	0.018463	6.51137	0.896058	0.270688	6.51137	0.0529354
ENSRNOG00000004159	-0.101129	6.55983	0.335819	0.0380184	6.55983	0.719294	0.0328659	6.55983	0.750843	-0.106281	6.55983	0.307777
ENSRNOG00000004160	0.113827	8.27106	0.165954	-0.132496	8.27106	0.103741	-0.0482047	8.27106	0.556117	0.198118	8.27106	0.014665
ENSRNOG00000004161	-0.115492	4.47815	0.509904	-0.0995049	4.47815	0.569526	0.092221	4.47815	0.591577	0.0762339	4.47815	0.656788
ENSRNOG00000004162	0.927561	2.9613	0.00161533	0.622189	2.9613	0.0279073	-0.468218	2.9613	0.122433	-0.162845	2.9613	0.576251
ENSRNOG00000004165	-0.0683037	2.6954	0.801768	-0.0340015	2.6954	0.900528	0.112627	2.6954	0.673055	0.0783246	2.6954	0.769138
ENSRNOG00000004168	-0.741726	6.16381	2.17e-05	0.0709316	6.16381	0.691115	0.130554	6.16381	0.442699	-0.682104	6.16381	9.46e-05
ENSRNOG00000004169	-0.179119	0.279873	0.826779	0.0399199	0.279873	0.962342	0.157623	0.279873	0.843372	-0.0614158	0.279873	0.940613
ENSRNOG00000004179	1.36341	7.35836	1.68e-42	0.0132143	7.35836	0.886833	-0.0548192	7.35836	0.599717	1.29538	7.35836	1.14e-39
ENSRNOG00000004181	-0.367724	4.02956	0.0771728	-0.117377	4.02956	0.580854	-0.021982	4.02956	0.911144	-0.272329	4.02956	0.175939
ENSRNOG00000004183	0.22832	5.76525	0.064525	-0.0320502	5.76525	0.790391	-0.025343	5.76525	0.837778	0.235027	5.76525	0.0517487
ENSRNOG00000004185	0.127407	2.44915	0.693067	0.703308	2.44915	0.0417949	-0.173601	2.44915	0.581154	-0.749502	2.44915	0.0262042
ENSRNOG00000004186	0.0585701	3.09291	0.824554	0.485938	3.09291	0.0780433	0.332368	3.09291	0.218715	-0.0949997	3.09291	0.736521
ENSRNOG00000004189	-0.235356	4.96383	0.154694	-0.0875261	4.96383	0.599964	-0.0647231	4.96383	0.684583	-0.212553	4.96383	0.186209
ENSRNOG00000004193	-0.0103171	4.22591	0.94915	0.0313914	4.22591	0.846269	0.221773	4.22591	0.172477	0.180064	4.22591	0.268424
ENSRNOG00000004195	0.59268	3.31774	0.00448165	0.102156	3.31774	0.594391	0.12768	3.31774	0.574527	0.618204	3.31774	0.00307661
ENSRNOG00000004196	-0.0257127	9.19336	0.874409	-0.235044	9.19336	0.148301	0.0359993	9.19336	0.824747	0.245331	9.19336	0.1311
ENSRNOG00000004198	0.342182	3.23726	0.338436	-0.347946	3.23726	0.309378	-0.249448	3.23726	0.482672	0.44068	3.23726	0.195304
ENSRNOG00000004200	-0.233626	1.91821	0.518462	0.0757219	1.91821	0.840633	0.28183	1.91821	0.427592	-0.0275175	1.91821	0.940824
ENSRNOG00000004205	-0.780778	1.5432	0.0961758	0.717369	1.5432	0.210886	-0.37326	1.5432	0.347342	-1.87141	1.5432	0.000114692
ENSRNOG00000004206	0.165835	6.46934	0.277551	-0.152606	6.46934	0.312184	-0.0477874	6.46934	0.753771	0.270653	6.46934	0.0724608
ENSRNOG00000004208	0.13972	5.98478	0.217781	-0.0264331	5.98478	0.812504	-0.213836	5.98478	0.0544177	-0.0476826	5.98478	0.66251
ENSRNOG00000004210	0.842668	5.17116	3.13e-08	0.115343	5.17116	0.41868	-0.0960819	5.17116	0.547327	0.631243	5.17116	2.42e-05
ENSRNOG00000004212	0.157413	3.99706	0.468953	-0.202504	3.99706	0.333965	-0.0498647	3.99706	0.817504	0.310053	3.99706	0.136599
ENSRNOG00000004214	0.826177	2.82422	0.0723256	0.149021	2.82422	0.73705	0.642621	2.82422	0.190472	1.31978	2.82422	0.00566344
ENSRNOG00000004216	0.325137	3.68472	0.184824	0.038761	3.68472	0.870543	-0.296606	3.68472	0.221179	-0.0102295	3.68472	0.965326
ENSRNOG00000004217	1.58868	1.47872	0.00144085	0.326954	1.47872	0.43606	-0.611917	1.47872	0.267969	0.649807	1.47872	0.160459
ENSRNOG00000004218	0.0345834	1.81841	0.933213	-0.222322	1.81841	0.57714	0.136179	1.81841	0.741927	0.393085	1.81841	0.323652
ENSRNOG00000004219	-0.0286443	5.01748	0.840857	0.0102424	5.01748	0.942782	0.098822	5.01748	0.484012	0.0599354	5.01748	0.671335
ENSRNOG00000004220	0.133742	7.13232	0.17318	0.00769169	7.13232	0.937051	-0.115793	7.13232	0.234939	0.0102569	7.13232	0.915518
ENSRNOG00000004222	6.12634	2.41812	7.18e-23	-0.26965	2.41812	0.310233	1.91502	2.41812	0.219299	8.31101	2.41812	5.87e-31
ENSRNOG00000004226	-0.301116	4.04596	0.104089	-0.152541	4.04596	0.416932	3.58e-05	4.04596	0.999832	-0.148539	4.04596	0.40239
ENSRNOG00000004232	-0.215473	5.29804	0.124959	0.0165171	5.29804	0.907963	0.0716743	5.29804	0.600041	-0.160316	5.29804	0.248974
ENSRNOG00000004234	0.0540396	8.1647	0.692698	-0.00156459	8.1647	0.99086	0.00283753	8.1647	0.983419	0.0584417	8.1647	0.668255
ENSRNOG00000004242	0.0700552	5.09922	0.619115	0.0769053	5.09922	0.584214	-0.0020381	5.09922	0.988339	-0.00888821	5.09922	0.949061
ENSRNOG00000004245	-0.808006	3.96892	0.000552966	-0.165154	3.96892	0.500702	0.325895	3.96892	0.140729	-0.316957	3.96892	0.17198
ENSRNOG00000004246	0.0604517	7.11973	0.722175	-0.191316	7.11973	0.258351	-0.174293	7.11973	0.303106	0.0774745	7.11973	0.645514
ENSRNOG00000004252	0.26093	5.14437	0.157252	0.353698	5.14437	0.0560817	-0.150304	5.14437	0.414421	-0.243072	5.14437	0.188433
ENSRNOG00000004255	-0.0992075	4.34113	0.564733	-0.0248198	4.34113	0.885941	0.0652617	4.34113	0.698267	-0.00912593	4.34113	0.956991
ENSRNOG00000004257	-0.106263	6.46325	0.382836	-0.0788251	6.46325	0.517243	0.0029847	6.46325	0.980172	-0.0244537	6.46325	0.838563
ENSRNOG00000004259	0.142484	5.2307	0.491468	0.0830994	5.2307	0.687104	0.0461938	5.2307	0.823686	0.105578	5.2307	0.609253
ENSRNOG00000004263	0.135904	3.76807	0.641503	-0.107741	3.76807	0.707381	-0.0389818	3.76807	0.893211	0.204663	3.76807	0.473583
ENSRNOG00000004268	-0.336873	4.11415	0.0996143	0.239916	4.11415	0.263795	0.387047	4.11415	0.0557161	-0.189742	4.11415	0.371696
ENSRNOG00000004276	0.249623	10.88	0.052612	-0.0656355	10.88	0.609867	-0.0743416	10.88	0.563606	0.240917	10.88	0.061218
ENSRNOG00000004278	1.93476	1.06491	0.000692885	-0.422313	1.06491	0.267154	0.166972	1.06491	0.83123	2.52404	1.06491	1.39e-06
ENSRNOG00000004279	0.198021	2.50911	0.434894	0.493232	2.50911	0.0628306	0.437635	2.50911	0.110478	0.142424	2.50911	0.619663
ENSRNOG00000004280	-0.795914	1.40623	0.0728743	0.121969	1.40623	0.812043	-0.142957	1.40623	0.699305	-1.06084	1.40623	0.0133669
ENSRNOG00000004281	2.47967	1.8124	6.59e-08	-0.268111	1.8124	0.379737	0.515707	1.8124	0.464144	3.26349	1.8124	1.28e-12
ENSRNOG00000004282	0.332565	6.62841	0.00424401	0.0688394	6.62841	0.547965	0.232498	6.62841	0.0497813	0.496224	6.62841	2.17e-05
ENSRNOG00000004283	0.00383536	4.91635	0.980125	0.0251418	4.91635	0.870161	0.169013	4.91635	0.272735	0.147707	4.91635	0.337191
ENSRNOG00000004284	-0.15332	8.62393	0.172128	-0.0237026	8.62393	0.833001	-0.0278354	8.62393	0.803339	-0.157452	8.62393	0.15955
ENSRNOG00000004287	0.799485	3.94634	0.00313531	-0.144079	3.94634	0.568807	-0.527219	3.94634	0.0524796	0.416345	3.94634	0.101263
ENSRNOG00000004288	0.293064	5.07608	0.0409018	-0.0331296	5.07608	0.810583	-0.14496	5.07608	0.310785	0.181234	5.07608	0.188597
ENSRNOG00000004291	0.00949058	9.58086	0.920195	-0.215165	9.58086	0.0228345	-0.147109	9.58086	0.119381	0.0775471	9.58086	0.410443
ENSRNOG00000004292	0.297032	7.85416	0.0215623	0.0771412	7.85416	0.548597	-0.0454785	7.85416	0.725103	0.174412	7.85416	0.175601
ENSRNOG00000004296	0.276882	0.502013	0.657635	0.309718	0.502013	0.619862	0.0245992	0.502013	0.969233	-0.00823733	0.502013	0.989691
ENSRNOG00000004300	0.153663	4.81958	0.340211	0.192589	4.81958	0.232132	0.193169	4.81958	0.238108	0.154243	4.81958	0.346383
ENSRNOG00000004301	0.0895888	6.07006	0.425494	-0.042261	6.07006	0.703239	-0.044225	6.07006	0.691065	0.0876248	6.07006	0.424855
ENSRNOG00000004304	-0.0804358	7.10318	0.493417	0.097163	7.10318	0.410411	0.104762	7.10318	0.370085	-0.0728364	7.10318	0.535216
ENSRNOG00000004305	0.238554	2.09431	0.487462	0.273004	2.09431	0.426731	-0.0669849	2.09431	0.845506	-0.101435	2.09431	0.767871
ENSRNOG00000004306	0.588147	2.89512	0.0221399	0.100157	2.89512	0.672927	-0.345143	2.89512	0.184608	0.142847	2.89512	0.551227
ENSRNOG00000004307	-0.0501069	4.12492	0.785151	0.197949	4.12492	0.293947	-0.240383	4.12492	0.168223	-0.48844	4.12492	0.00636217
ENSRNOG00000004310	0.0482051	4.60373	0.785833	0.187378	4.60373	0.295316	-0.00308513	4.60373	0.985983	-0.142258	4.60373	0.422021
ENSRNOG00000004312	-0.222144	7.29887	0.108203	-0.119389	7.29887	0.388524	0.272809	7.29887	0.0479089	0.170054	7.29887	0.218046
ENSRNOG00000004322	0.928656	5.56756	2.88e-13	-0.435461	5.56756	9.05e-05	0.0935373	5.56756	0.50049	1.45765	5.56756	2.06e-33
ENSRNOG00000004327	7.64551	1.49545	0.00025826	7.64551	1.49545	0.000245696	-6.4025	1.49545	0.00160016	-6.4025	1.49545	0.0015263
ENSRNOG00000004328	-0.927975	1.15215	0.0607402	0.88872	1.15215	0.17332	-0.0818824	1.15215	0.842939	-1.89858	1.15215	0.000523579
ENSRNOG00000004332	-0.374736	2.04842	0.231924	0.194705	2.04842	0.570544	0.367197	2.04842	0.226655	-0.202244	2.04842	0.543729
ENSRNOG00000004333	0.168309	5.19976	0.26875	0.0489163	5.19976	0.744881	-0.0401939	5.19976	0.79118	0.0791993	5.19976	0.59728
ENSRNOG00000004337	0.218775	6.98252	0.0341387	-0.00869914	6.98252	0.931968	-0.119536	6.98252	0.24556	0.107938	6.98252	0.28795
ENSRNOG00000004339	-0.230656	6.37795	0.111992	0.162546	6.37795	0.269285	0.081445	6.37795	0.570264	-0.311757	6.37795	0.0321938
ENSRNOG00000004342	0.573862	6.32268	1.26e-06	-0.183321	6.32268	0.103999	0.0261514	6.32268	0.829667	0.783335	6.32268	1.41e-11
ENSRNOG00000004344	0.351686	5.12234	0.0151045	0.100096	5.12234	0.477375	-0.0929387	5.12234	0.524083	0.158652	5.12234	0.26369
ENSRNOG00000004345	-0.214649	6.62167	0.062844	-0.0627162	6.62167	0.589014	-0.10068	6.62167	0.371084	-0.252613	6.62167	0.0257435
ENSRNOG00000004359	0.19546	5.76137	0.180965	0.0902766	5.76137	0.533266	-0.0405624	5.76137	0.78117	0.0646208	5.76137	0.655406
ENSRNOG00000004360	0.222784	5.47553	0.137289	-0.0999364	5.47553	0.494127	-0.28919	5.47553	0.0499244	0.033531	5.47553	0.81557
ENSRNOG00000004361	-0.572614	0.734315	0.28571	0.778496	0.734315	0.238862	0.630701	0.734315	0.229986	-0.72041	0.734315	0.267732
ENSRNOG00000004362	-0.617137	5.67636	7.3e-06	-0.266296	5.67636	0.0583133	0.0496546	5.67636	0.703323	-0.301187	5.67636	0.0238737
ENSRNOG00000004364	0.35178	5.797	0.0106396	0.0870237	5.797	0.519414	0.0336614	5.797	0.80941	0.298418	5.797	0.0292904
ENSRNOG00000004367	-0.0826442	7.99929	0.484726	0.0397656	7.99929	0.737109	0.175995	7.99929	0.136286	0.0535848	7.99929	0.650575
ENSRNOG00000004373	-0.0744941	8.17626	0.436405	-0.0048854	8.17626	0.959327	0.0553488	8.17626	0.561291	-0.0142599	8.17626	0.881125
ENSRNOG00000004377	-0.570603	0.733303	0.314075	0.979944	0.733303	0.178771	-0.232281	0.733303	0.629309	-1.78283	0.733303	0.00421116
ENSRNOG00000004378	-1.92642	1.76061	2.49e-05	0.128653	1.76061	0.826669	0.417187	1.76061	0.261125	-1.63789	1.76061	0.000586108
ENSRNOG00000004382	0.512652	3.39306	0.0512418	-0.360162	3.39306	0.130479	-0.498563	3.39306	0.0536898	0.37425	3.39306	0.109322
ENSRNOG00000004387	0.175403	5.18261	0.196993	-0.103652	5.18261	0.430974	-0.11941	5.18261	0.374273	0.159645	5.18261	0.219595
ENSRNOG00000004390	-0.148932	0.431187	0.815632	0.376728	0.431187	0.586513	0.171055	0.431187	0.783369	-0.354606	0.431187	0.599738
ENSRNOG00000004395	0.184955	7.52531	0.0398628	-0.000430052	7.52531	0.996149	-0.0618649	7.52531	0.490946	0.123521	7.52531	0.164797
ENSRNOG00000004401	0.127287	6.52966	0.324571	0.0957525	6.52966	0.457344	-0.0542429	6.52966	0.673242	-0.0227085	6.52966	0.859455
ENSRNOG00000004402	0.253587	5.17373	0.0772449	-0.477633	5.17373	0.000348135	-0.00236545	5.17373	0.986945	0.728855	5.17373	5.9e-08
ENSRNOG00000004403	-0.246175	4.00559	0.208994	-0.219994	4.00559	0.261178	0.266118	4.00559	0.167172	0.239938	4.00559	0.212558
ENSRNOG00000004411	-1.97561	2.09383	3.42e-06	-1.0953	2.09383	0.0213483	-0.0492797	2.09383	0.876812	-0.929587	2.09383	0.00864052
ENSRNOG00000004412	-0.736286	2.72344	0.00485229	-0.225909	2.72344	0.422674	0.396299	2.72344	0.0998508	-0.114078	2.72344	0.660551
ENSRNOG00000004414	0.255994	1.01693	0.64031	0.380921	1.01693	0.491752	0.18089	1.01693	0.748623	0.0559629	1.01693	0.922072
ENSRNOG00000004415	-0.0528613	5.9873	0.612646	-0.163688	5.9873	0.111778	-0.0253048	5.9873	0.803847	0.0855223	5.9873	0.394403
ENSRNOG00000004417	-0.230569	6.45783	0.089538	-0.0171195	6.45783	0.900397	-0.0183414	6.45783	0.890711	-0.231791	6.45783	0.0848497
ENSRNOG00000004420	-0.142747	9.99616	0.0784312	-0.0448792	9.99616	0.580244	-0.0786163	9.99616	0.330568	-0.176484	9.99616	0.0290843
ENSRNOG00000004421	0.113537	4.82462	0.492837	0.0350821	4.82462	0.830535	-0.0559413	4.82462	0.733119	0.022514	4.82462	0.889738
ENSRNOG00000004423	0.485028	3.07809	0.0646802	-0.00843151	3.07809	0.97263	-0.0575337	3.07809	0.831977	0.435925	3.07809	0.0856492
ENSRNOG00000004424	0.0735012	3.65532	0.73598	-0.129192	3.65532	0.542204	0.00320022	3.65532	0.988155	0.205894	3.65532	0.325326
ENSRNOG00000004425	1.12059	3.22131	2.63e-07	0.479695	3.22131	0.0141908	-0.103952	3.22131	0.675886	0.536945	3.22131	0.0159782
ENSRNOG00000004426	0.179054	1.52484	0.666521	-0.320455	1.52484	0.398405	-0.0067189	1.52484	0.9871	0.49279	1.52484	0.193235
ENSRNOG00000004430	-0.159655	4.1093	0.36344	-0.0938363	4.1093	0.594806	-0.0772669	4.1093	0.642796	-0.143085	4.1093	0.392334
ENSRNOG00000004437	-1.18697	2.58797	5.37e-05	-0.159691	2.58797	0.641279	0.024418	2.58797	0.918822	-1.00286	2.58797	0.000332852
ENSRNOG00000004438	-2.36862	0.478903	0.00392051	-1.27981	0.478903	0.168536	0.915064	0.478903	0.165583	-0.173752	0.478903	0.816244
ENSRNOG00000004440	0.173281	4.08804	0.424524	-0.152399	4.08804	0.467806	-0.347932	4.08804	0.0981189	-0.0222514	4.08804	0.912861
ENSRNOG00000004442	-1.01424	3.48597	4.16e-06	0.142622	3.48597	0.575453	0.314317	3.48597	0.110683	-0.84255	3.48597	0.000215467
ENSRNOG00000004449	0.0288161	5.09004	0.853533	-0.0749405	5.09004	0.627259	-0.0273438	5.09004	0.858887	0.0764128	5.09004	0.61535
ENSRNOG00000004457	0.054706	1.70311	0.900599	0.142345	1.70311	0.746853	-0.538637	1.70311	0.180598	-0.626276	1.70311	0.122171
ENSRNOG00000004458	0.520001	1.26643	0.282281	1.05669	1.26643	0.0406524	0.164537	1.26643	0.749284	-0.372148	1.26643	0.49948
ENSRNOG00000004461	-0.204471	2.07834	0.559636	0.10267	2.07834	0.777549	0.382754	2.07834	0.274468	0.0756135	2.07834	0.835291
ENSRNOG00000004464	0.106454	8.66656	0.20246	-0.0818098	8.66656	0.324716	-0.207744	8.66656	0.0123427	-0.0194796	8.66656	0.813465
ENSRNOG00000004466	0.769073	2.40828	0.0284274	-0.148265	2.40828	0.635262	-0.310086	2.40828	0.394011	0.607251	2.40828	0.0602385
ENSRNOG00000004470	-0.210313	1.2115	0.635749	0.0310265	1.2115	0.946209	0.381929	1.2115	0.388973	0.14059	1.2115	0.759584
ENSRNOG00000004471	0.341689	4.99985	0.0196637	-0.0633022	4.99985	0.651373	-0.100614	4.99985	0.494829	0.304377	4.99985	0.030728
ENSRNOG00000004474	0.285719	3.83787	0.143171	-0.307277	3.83787	0.0882541	0.281898	3.83787	0.170145	0.874894	3.83787	3.88e-06
ENSRNOG00000004476	-0.413777	2.31833	0.171399	0.175204	2.31833	0.595995	0.030334	2.31833	0.912828	-0.558647	2.31833	0.0652325
ENSRNOG00000004477	-0.0896894	7.46589	0.423175	0.0452957	7.46589	0.686759	0.00606911	7.46589	0.956463	-0.128916	7.46589	0.247728
ENSRNOG00000004479	0.348588	7.02466	0.00226791	-0.107408	7.02466	0.337062	-0.190997	7.02466	0.0939482	0.264999	7.02466	0.0177588
ENSRNOG00000004481	0.20475	8.86062	0.0151265	-0.0769606	8.86062	0.357958	-0.103145	8.86062	0.22027	0.178566	8.86062	0.032712
ENSRNOG00000004482	-5.6274	3.16429	1.16e-27	-0.642168	3.16429	0.50813	-0.108377	3.16429	0.692981	-5.09361	3.16429	9.33e-28
ENSRNOG00000004483	-0.374974	1.45494	0.377701	-0.227427	1.45494	0.599591	0.0702673	1.45494	0.857906	-0.0772797	1.45494	0.846765
ENSRNOG00000004489	0.97922	0.882948	0.122267	1.14452	0.882948	0.0751749	-0.280804	0.882948	0.674957	-0.4461	0.882948	0.511592
ENSRNOG00000004492	0.103112	4.77177	0.579207	0.0169951	4.77177	0.926559	0.186443	4.77177	0.320364	0.27256	4.77177	0.142925
ENSRNOG00000004493	0.306028	3.70221	0.155439	-0.0577546	3.70221	0.778467	-0.259716	3.70221	0.220985	0.104067	3.70221	0.606598
ENSRNOG00000004494	0.128581	6.22879	0.253408	-0.0225051	6.22879	0.839435	-0.133362	6.22879	0.230419	0.0177244	6.22879	0.871642
ENSRNOG00000004496	0.00477618	9.72023	0.956004	-0.0156078	9.72023	0.856852	0.0116662	9.72023	0.892639	0.0320502	9.72023	0.71064
ENSRNOG00000004498	1.83295	2.36068	2.77e-09	0.235797	2.36068	0.313758	0.000754195	2.36068	0.998526	1.5979	2.36068	2.22e-07
ENSRNOG00000004500	-0.18719	5.31277	0.260309	0.110258	5.31277	0.514257	-0.0896114	5.31277	0.580317	-0.387059	5.31277	0.0188543
ENSRNOG00000004503	-0.452272	3.53159	0.0581957	0.0101651	3.53159	0.967561	-0.139581	3.53159	0.526354	-0.602018	3.53159	0.00915489
ENSRNOG00000004505	0.397379	1.68541	0.439378	0.660187	1.68541	0.208315	-0.14015	1.68541	0.787332	-0.402958	1.68541	0.447132
ENSRNOG00000004509	0.111397	6.20069	0.403375	-0.0315875	6.20069	0.811021	-0.0139596	6.20069	0.91634	0.129025	6.20069	0.327152
ENSRNOG00000004510	0.28241	6.55317	0.0110762	0.0551594	6.55317	0.614386	0.012252	6.55317	0.912846	0.239502	6.55317	0.0298498
ENSRNOG00000004512	-0.104645	6.91365	0.319511	0.0177866	6.91365	0.866236	-0.0416748	6.91365	0.687266	-0.164106	6.91365	0.114569
ENSRNOG00000004515	0.14725	5.75043	0.188734	-0.152632	5.75043	0.158741	-0.0482368	5.75043	0.664577	0.251646	5.75043	0.0192229
ENSRNOG00000004519	-0.196648	5.27239	0.169704	-0.101285	5.27239	0.481674	0.0738574	5.27239	0.596689	-0.0215052	5.27239	0.878147
ENSRNOG00000004520	0.272142	3.93041	0.184048	0.0571186	3.93041	0.774797	0.193489	3.93041	0.359627	0.408513	3.93041	0.0470804
ENSRNOG00000004521	-0.28803	4.60811	0.0527157	-0.0502256	4.60811	0.741875	0.185662	4.60811	0.19626	-0.0521424	4.60811	0.723494
ENSRNOG00000004524	0.189449	7.02133	0.108488	-0.0335074	7.02133	0.774394	-0.0249733	7.02133	0.83236	0.197983	7.02133	0.0902814
ENSRNOG00000004526	0.024458	7.92418	0.812685	-0.0869752	7.92418	0.397665	-0.016085	7.92418	0.875648	0.0953482	7.92418	0.351813
ENSRNOG00000004531	-0.125328	0.524952	0.848179	0.160026	0.524952	0.812933	0.908743	0.524952	0.20031	0.623389	0.524952	0.395714
ENSRNOG00000004532	-0.235791	6.24716	0.0809754	0.230473	6.24716	0.0949903	0.018153	6.24716	0.89127	-0.448112	6.24716	0.000965398
ENSRNOG00000004538	-0.330569	6.77913	0.00235541	-0.0865128	6.77913	0.43091	0.0670249	6.77913	0.528073	-0.177031	6.77913	0.0992528
ENSRNOG00000004542	-0.176408	3.75716	0.42499	0.1678	3.75716	0.462572	-0.0354082	3.75716	0.867838	-0.379616	3.75716	0.0842229
ENSRNOG00000004544	0.260971	8.6813	0.00820846	-0.125589	8.6813	0.199975	-0.118247	8.6813	0.230568	0.268312	8.6813	0.00617014
ENSRNOG00000004549	-1.01637	7.11152	8.09e-22	-0.384937	7.11152	0.000388576	-0.0424776	7.11152	0.66943	-0.673915	7.11152	4.67e-11
ENSRNOG00000004553	0.370309	7.05938	0.000469923	0.0807372	7.05938	0.438825	0.020879	7.05938	0.84506	0.310451	7.05938	0.00319755
ENSRNOG00000004554	-0.0820967	3.70873	0.699877	0.188666	3.70873	0.389598	-0.348987	3.70873	0.0791392	-0.61975	3.70873	0.0024603
ENSRNOG00000004556	0.0430991	6.29193	0.718266	-0.0237806	6.29193	0.841252	-0.0603519	6.29193	0.609465	0.00652788	6.29193	0.955665
ENSRNOG00000004564	-1.42403	0.610428	0.0391039	0.701793	0.610428	0.462726	-0.461823	0.610428	0.354734	-2.58764	0.610428	0.000214932
ENSRNOG00000004571	0.157623	4.44509	0.289027	0.258403	4.44509	0.0850401	-0.0934998	4.44509	0.523417	-0.19428	4.44509	0.188987
ENSRNOG00000004572	-0.0609014	3.92298	0.758693	-0.189103	3.92298	0.330744	-0.124072	3.92298	0.513942	0.00413006	3.92298	0.982311
ENSRNOG00000004574	-0.269333	5.46075	0.0729798	0.009785	5.46075	0.948929	0.0122213	5.46075	0.933281	-0.266897	5.46075	0.0722811
ENSRNOG00000004577	-0.439445	6.67621	0.000352706	-0.133694	6.67621	0.282296	0.0514947	6.67621	0.667515	-0.254256	6.67621	0.0360931
ENSRNOG00000004581	-0.210565	5.79349	0.0833739	-0.177083	5.79349	0.145375	-0.173141	5.79349	0.136044	-0.206624	5.79349	0.0752246
ENSRNOG00000004588	0.30509	2.78874	0.207506	0.296873	2.78874	0.216733	0.241245	2.78874	0.348149	0.249462	2.78874	0.32853
ENSRNOG00000004591	0.653884	5.42184	7.24e-06	0.111102	5.42184	0.425408	-0.0379043	5.42184	0.80113	0.504877	5.42184	0.000452513
ENSRNOG00000004598	0.350724	3.5222	0.0750366	0.502226	3.5222	0.012173	0.130512	3.5222	0.52585	-0.0209904	3.5222	0.920087
ENSRNOG00000004602	0.0271849	7.88882	0.808205	-0.125186	7.88882	0.261682	-0.128292	7.88882	0.249077	0.0240787	7.88882	0.828003
ENSRNOG00000004603	4.86506	-0.015201	0.000898999	0.0537136	-0.015201	0.949407	0	-0.015201	1	4.81135	-0.015201	0.000646336
ENSRNOG00000004604	-0.000294882	1.16795	0.999569	0.199685	1.16795	0.739685	-0.229669	1.16795	0.685158	-0.429649	1.16795	0.456227
ENSRNOG00000004606	0.115428	5.59747	0.361048	-0.00181256	5.59747	0.988395	-0.148351	5.59747	0.232106	-0.0311112	5.59747	0.799431
ENSRNOG00000004608	0.99547	5.2191	3.46e-12	0.118414	5.2191	0.367257	-0.0137692	5.2191	0.928741	0.863286	5.2191	9.6e-10
ENSRNOG00000004612	-0.0410537	8.67594	0.721447	-0.016915	8.67594	0.883196	0.0404119	8.67594	0.725084	0.0162733	8.67594	0.887369
ENSRNOG00000004613	5.21251	7.28267	1.3e-278	0.127142	7.28267	0.192566	0.0196331	7.28267	0.930903	5.105	7.28267	1.73e-276
ENSRNOG00000004614	-1.37337	0.807762	0.0792804	-0.531699	0.807762	0.530149	-0.311506	0.807762	0.631793	-1.15317	0.807762	0.101688
ENSRNOG00000004616	0.161441	9.91405	0.082832	-0.21555	9.91405	0.0201847	-0.0761802	9.91405	0.412673	0.300812	9.91405	0.00118348
ENSRNOG00000004621	0.0732076	9.66436	0.50452	0.0424833	9.66436	0.698398	0.120778	9.66436	0.270986	0.151502	9.66436	0.167175
ENSRNOG00000004624	0.453572	6.33809	8.98e-05	-0.0032266	6.33809	0.977075	0.0875216	6.33809	0.459894	0.54432	6.33809	2.18e-06
ENSRNOG00000004628	-0.0754562	2.97203	0.789576	0.128563	2.97203	0.655542	-0.0556119	2.97203	0.839014	-0.259631	2.97203	0.352081
ENSRNOG00000004629	0.0769759	8.73379	0.525616	-0.0910691	8.73379	0.451759	0.0714281	8.73379	0.555713	0.239473	8.73379	0.0478436
ENSRNOG00000004637	0.107278	5.85959	0.491158	-0.061242	5.85959	0.691491	-0.0592379	5.85959	0.702295	0.109282	5.85959	0.476474
ENSRNOG00000004639	-0.329498	2.11694	0.300749	0.0680383	2.11694	0.840134	0.364059	2.11694	0.242008	-0.0334767	2.11694	0.919159
ENSRNOG00000004640	0.180039	0.168684	0.810358	0.213618	0.168684	0.775769	0.917036	0.168684	0.284609	0.883457	0.168684	0.302428
ENSRNOG00000004657	0.0466889	2.38404	0.871017	0.357173	2.38404	0.233181	0.513037	2.38404	0.0918503	0.202553	2.38404	0.523372
ENSRNOG00000004659	0.0858359	6.28804	0.51439	-0.122059	6.28804	0.348117	-0.0443355	6.28804	0.734652	0.16356	6.28804	0.205737
ENSRNOG00000004660	0.0732884	6.85412	0.640061	0.162121	6.85412	0.301626	-0.0505918	6.85412	0.746001	-0.139424	6.85412	0.372697
ENSRNOG00000004666	-2.12719	3.02043	8.67e-15	0.128757	3.02043	0.738331	0.00943508	3.02043	0.96155	-2.24651	3.02043	2.16e-16
ENSRNOG00000004667	-0.135476	4.62977	0.377723	0.0258255	4.62977	0.868406	0.0127983	4.62977	0.931328	-0.148503	4.62977	0.324531
ENSRNOG00000004668	-1.50549	0.693861	0.0407536	-1.58453	0.693861	0.0283776	-0.47345	0.693861	0.35801	-0.394411	0.693861	0.434675
ENSRNOG00000004672	-0.00316746	1.06381	0.994887	-0.126866	1.06381	0.791389	0.259227	1.06381	0.60304	0.382926	1.06381	0.430232
ENSRNOG00000004673	-0.30234	4.38419	0.0444	-0.197459	4.38419	0.194076	-0.0804044	4.38419	0.560988	-0.185286	4.38419	0.185015
ENSRNOG00000004676	1.13802	4.1822	1.73e-07	0.0638037	4.1822	0.747105	-0.0142543	4.1822	0.951696	1.05996	4.1822	7.21e-07
ENSRNOG00000004677	0.259323	4.06072	0.135229	0.203248	4.06072	0.236165	0.244684	4.06072	0.176818	0.300759	4.06072	0.0929424
ENSRNOG00000004679	-4.53522	0.0772532	0.0042092	0	0.0772532	1	-0.659228	0.0772532	0.48746	-5.19445	0.0772532	0.000574726
ENSRNOG00000004681	-0.109151	7.80424	0.254991	0.043556	7.80424	0.650867	0.17935	7.80424	0.060587	0.0266438	7.80424	0.781192
ENSRNOG00000004682	0.10984	5.6151	0.446935	-0.218879	5.6151	0.120513	-0.0968579	5.6151	0.497713	0.231861	5.6151	0.0962595
ENSRNOG00000004685	-0.640639	3.78922	0.00889141	-0.187413	3.78922	0.460289	-0.0357118	3.78922	0.875438	-0.488938	3.78922	0.0383933
ENSRNOG00000004686	-0.375425	6.08966	0.00193973	0.158246	6.08966	0.20692	-0.0349638	6.08966	0.764353	-0.568635	6.08966	2.52e-06
ENSRNOG00000004687	0.302981	3.64839	0.127643	0.0806796	3.64839	0.674277	0.0521286	3.64839	0.798227	0.27443	3.64839	0.162869
ENSRNOG00000004688	0.347235	2.42456	0.236688	0.443384	2.42456	0.134432	-0.242435	2.42456	0.404259	-0.338583	2.42456	0.248555
ENSRNOG00000004693	0.598216	3.88053	0.00511283	0.0869114	3.88053	0.665639	-0.420038	3.88053	0.0495755	0.0912664	3.88053	0.649995
ENSRNOG00000004696	0.0680411	7.0957	0.485597	0.0959887	7.0957	0.32509	-0.00703418	7.0957	0.942228	-0.0349818	7.0957	0.718451
ENSRNOG00000004699	1.37903	2.75621	4.84e-06	0.137869	2.75621	0.589479	-0.317526	2.75621	0.348512	0.923632	2.75621	0.00120718
ENSRNOG00000004700	0.390292	7.71504	4.29e-05	0.0567113	7.71504	0.54671	-0.00857529	7.71504	0.928822	0.325006	7.71504	0.000606874
ENSRNOG00000004709	-0.217766	5.38885	0.179902	-0.138576	5.38885	0.394753	0.0527517	5.38885	0.739961	-0.0264379	5.38885	0.868243
ENSRNOG00000004710	0.103003	3.19184	0.646725	-0.109091	3.19184	0.614668	0.272637	3.19184	0.23928	0.484731	3.19184	0.0298842
ENSRNOG00000004711	0.158157	8.57182	0.267168	-0.0790226	8.57182	0.578348	-0.0335488	8.57182	0.813785	0.203631	8.57182	0.151987
ENSRNOG00000004723	0.23398	7.52637	0.0231037	-0.0314748	7.52637	0.757476	0.0341465	7.52637	0.741004	0.299602	7.52637	0.00340589
ENSRNOG00000004726	0.000145941	6.81607	0.999025	0.0541228	6.81607	0.651304	-0.0394353	6.81607	0.739791	-0.0934121	6.81607	0.431815
ENSRNOG00000004727	0.0158844	4.99379	0.927195	0.123275	4.99379	0.480396	0.198821	4.99379	0.254156	0.0914302	4.99379	0.601764
ENSRNOG00000004730	0.328526	4.9588	0.0149253	-0.00326062	4.9588	0.979869	0.0804331	4.9588	0.562257	0.412219	4.9588	0.00190377
ENSRNOG00000004731	-1.904	1.33033	0.00147466	-0.637515	1.33033	0.354817	-0.0332369	1.33033	0.943399	-1.29972	1.33033	0.0157193
ENSRNOG00000004733	0.424613	0.6534	0.485508	0.457802	0.6534	0.451809	0.455881	0.6534	0.496971	0.422692	0.6534	0.528695
ENSRNOG00000004735	-0.336095	4.531	0.0510928	-0.0676222	4.531	0.701276	0.145659	4.531	0.380976	-0.122815	4.531	0.4703
ENSRNOG00000004736	0.0208524	5.80664	0.84595	-0.022153	5.80664	0.835201	0.140901	5.80664	0.188833	0.183907	5.80664	0.0838237
ENSRNOG00000004737	0.623349	0.455477	0.348082	-0.203469	0.455477	0.723948	0.377414	0.455477	0.618848	1.20423	0.455477	0.0671738
ENSRNOG00000004740	0.00183697	5.43017	0.991911	-0.0492204	5.43017	0.784907	0.0251129	5.43017	0.888922	0.0761702	5.43017	0.670555
ENSRNOG00000004741	0.318219	2.77472	0.339893	0.601311	2.77472	0.0776456	0.318518	2.77472	0.358499	0.0354259	2.77472	0.920329
ENSRNOG00000004742	-0.135506	2.58177	0.672508	0.353794	2.58177	0.292931	0.463947	2.58177	0.154736	-0.0253521	2.58177	0.941077
ENSRNOG00000004743	-1.05452	5.81598	4.96e-18	0.183679	5.81598	0.176092	-0.0545618	5.81598	0.618251	-1.29276	5.81598	3.24e-26
ENSRNOG00000004749	0.306984	1.53697	0.463819	0.1792	1.53697	0.661663	0.421674	1.53697	0.351829	0.549458	1.53697	0.214242
ENSRNOG00000004751	0.401975	3.97674	0.0434226	0.292345	3.97674	0.13571	0.119291	3.97674	0.563534	0.228921	3.97674	0.260105
ENSRNOG00000004755	0.0426595	5.81353	0.80793	-0.37646	5.81353	0.0290213	-0.329672	5.81353	0.0558478	0.089447	5.81353	0.597094
ENSRNOG00000004760	-0.259934	0.881542	0.598138	1.09122	0.881542	0.075987	0.173977	0.881542	0.712263	-1.17718	0.881542	0.0463391
ENSRNOG00000004763	1.14235	2.43468	0.000207325	0.352246	2.43468	0.198875	0.17115	2.43468	0.635748	0.96125	2.43468	0.00272279
ENSRNOG00000004766	0.0273732	5.30534	0.901616	0.357424	5.30534	0.110449	-0.00193735	5.30534	0.992975	-0.331988	5.30534	0.136271
ENSRNOG00000004772	0.557923	0.589274	0.461832	0.591724	0.589274	0.434756	-1.63474	0.589274	0.0107845	-1.66854	0.589274	0.00914853
ENSRNOG00000004773	-0.0376292	7.4412	0.678452	-0.139153	7.4412	0.122895	-0.0329858	7.4412	0.713317	0.0685384	7.4412	0.442327
ENSRNOG00000004775	-0.105217	6.01312	0.444043	-0.0043292	6.01312	0.974976	-0.108655	6.01312	0.42012	-0.209542	6.01312	0.121393
ENSRNOG00000004776	0.280313	3.86184	0.300564	0.0155427	3.86184	0.953335	0.157309	3.86184	0.567184	0.422078	3.86184	0.117708
ENSRNOG00000004777	0.0898514	7.82245	0.401438	-0.135553	7.82245	0.202678	0.0865916	7.82245	0.41872	0.311996	7.82245	0.00337936
ENSRNOG00000004783	0.185159	2.25022	0.624147	-0.454055	2.25022	0.191259	-0.5163	2.25022	0.146412	0.122914	2.25022	0.7066
ENSRNOG00000004784	-0.105409	3.9617	0.566893	-0.121817	3.9617	0.50538	0.159186	3.9617	0.379612	0.175593	3.9617	0.329231
ENSRNOG00000004787	-0.194157	1.6965	0.634946	0.555535	1.6965	0.213416	0.712225	1.6965	0.0943633	-0.0374669	1.6965	0.935949
ENSRNOG00000004789	0.593848	4.75666	0.000788994	0.217234	4.75666	0.204108	0.00990595	4.75666	0.956805	0.38652	4.75666	0.0289598
ENSRNOG00000004791	0.0946306	9.16811	0.245258	-0.0200093	9.16811	0.805405	-0.12989	9.16811	0.109542	-0.0152498	9.16811	0.85056
ENSRNOG00000004793	-0.155592	6.23895	0.219319	0.0210215	6.23895	0.869172	0.163121	6.23895	0.194174	-0.0134931	6.23895	0.915126
ENSRNOG00000004794	3.09627	1.38378	3.35e-08	-0.00684859	1.38378	0.983483	-1.44286	1.38378	0.0463374	1.66026	1.38378	8.88e-05
ENSRNOG00000004806	-0.236823	1.64312	0.517988	0.136607	1.64312	0.724854	0.409581	1.64312	0.26295	0.0361502	1.64312	0.925773
ENSRNOG00000004807	0.520113	6.6937	3.08e-06	-0.0772317	6.6937	0.473508	0.0212128	6.6937	0.851904	0.618557	6.6937	1.87e-08
ENSRNOG00000004810	-0.29866	1.14035	0.537368	-0.0465771	1.14035	0.925778	0.3885	1.14035	0.415833	0.136417	1.14035	0.782271
ENSRNOG00000004813	0.0617443	6.29633	0.596642	-0.188758	6.29633	0.0995624	-0.0358848	6.29633	0.756132	0.214617	6.29633	0.0586294
ENSRNOG00000004814	-0.0567531	5.48342	0.812332	0.233912	5.48342	0.331247	-0.0221746	5.48342	0.925693	-0.312839	5.48342	0.1915
ENSRNOG00000004819	-0.0804425	4.73931	0.605386	-0.225328	4.73931	0.140127	-0.0710044	4.73931	0.636751	0.0738815	4.73931	0.616296
ENSRNOG00000004820	0.152241	6.13853	0.224213	0.0671975	6.13853	0.588957	0.150275	6.13853	0.233733	0.235319	6.13853	0.0603665
ENSRNOG00000004823	-0.165713	3.55891	0.501013	0.479932	3.55891	0.0666899	-0.116836	3.55891	0.621344	-0.762481	3.55891	0.00242532
ENSRNOG00000004826	-0.0328191	6.02809	0.779796	0.0141559	6.02809	0.904095	-0.00223507	6.02809	0.984594	-0.0492101	6.02809	0.670886
ENSRNOG00000004827	0.12905	8.2459	0.227663	-0.201319	8.2459	0.0581273	-0.0883302	8.2459	0.407685	0.242039	8.2459	0.0223861
ENSRNOG00000004828	1.63046	0.0164557	0.10205	-0.602395	0.0164557	0.40262	0.922442	0.0164557	0.497791	3.15529	0.0164557	0.00181141
ENSRNOG00000004829	-0.184359	5.34918	0.263738	-0.222319	5.34918	0.175954	0.143496	5.34918	0.37759	0.181455	5.34918	0.262508
ENSRNOG00000004831	-0.421186	5.17212	0.00170106	-0.386651	5.17212	0.00397355	-0.111361	5.17212	0.369368	-0.145896	5.17212	0.239518
ENSRNOG00000004834	0.231687	2.6075	0.444124	0.49166	2.6075	0.113835	0.249538	2.6075	0.426145	-0.0104339	2.6075	0.974159
ENSRNOG00000004837	-0.146514	5.93311	0.26822	0.0461033	5.93311	0.73023	-0.13131	5.93311	0.308006	-0.323928	5.93311	0.0128279
ENSRNOG00000004839	-1.67717	2.91229	4.6e-09	-0.476207	2.91229	0.160603	-0.071247	2.91229	0.74317	-1.27221	2.91229	7.53e-07
ENSRNOG00000004841	2.76718	1.21287	3.97e-08	0.863348	1.21287	0.0186617	0.166989	1.21287	0.832111	2.07082	1.21287	0.000300264
ENSRNOG00000004842	-0.0374007	4.90842	0.809801	0.277152	4.90842	0.0821818	0.0968582	4.90842	0.528741	-0.217694	4.90842	0.16771
ENSRNOG00000004844	0.291634	4.43299	0.121927	0.205018	4.43299	0.271549	-0.153535	4.43299	0.414816	-0.0669183	4.43299	0.719288
ENSRNOG00000004846	-0.1335	6.14354	0.309202	-0.170516	6.14354	0.192292	0.0470233	6.14354	0.716317	0.0840393	6.14354	0.51442
ENSRNOG00000004854	0.365457	3.29942	0.176104	0.102221	3.29942	0.697066	0.140122	3.29942	0.615053	0.403358	3.29942	0.136265
ENSRNOG00000004857	-0.0603048	2.75972	0.813574	0.411534	2.75972	0.131412	0.251529	2.75972	0.326573	-0.220309	2.75972	0.421139
ENSRNOG00000004863	-2.78404	0.167469	0.00663865	-1.27577	0.167469	0.316641	-0.340745	0.167469	0.570824	-1.84902	0.167469	0.0162714
ENSRNOG00000004864	-0.00467644	9.04172	0.961768	-0.0675481	9.04172	0.488161	-0.00485384	9.04172	0.960225	0.0580179	9.04172	0.550602
ENSRNOG00000004870	0.126528	3.07342	0.628431	-0.0100979	3.07342	0.968561	0.494036	3.07342	0.0725716	0.630662	3.07342	0.0193898
ENSRNOG00000004874	0.707998	5.56801	3.12e-07	-0.346797	5.56801	0.00640378	0.0861688	5.56801	0.553962	1.14096	5.56801	1.53e-17
ENSRNOG00000004882	2.54682	2.15641	6.17e-12	-0.0650029	2.15641	0.783082	0.0603447	2.15641	0.914315	2.67216	2.15641	4.8e-14
ENSRNOG00000004883	8.45e-05	5.68457	0.999507	0.169555	5.68457	0.222382	0.143006	5.68457	0.298299	-0.0264647	5.68457	0.848769
ENSRNOG00000004890	-0.586807	2.02373	0.168604	0.918275	2.02373	0.0686226	-0.391908	2.02373	0.305705	-1.89699	2.02373	2.73e-05
ENSRNOG00000004891	0.056805	4.61299	0.724421	-0.165453	4.61299	0.291262	0.0785127	4.61299	0.624696	0.300771	4.61299	0.0540069
ENSRNOG00000004893	0.135413	3.7996	0.53191	0.208369	3.7996	0.337941	0.346898	3.7996	0.120418	0.273942	3.7996	0.221845
ENSRNOG00000004901	0.406142	3.69321	0.0398554	0.166194	3.69321	0.382848	0.0503678	3.69321	0.806118	0.290316	3.69321	0.141796
ENSRNOG00000004903	-0.117708	5.268	0.57519	-0.312706	5.268	0.13327	0.0463108	5.268	0.823637	0.241309	5.268	0.24147
ENSRNOG00000004904	0.224873	8.46881	0.00863419	0.0323989	8.46881	0.703408	-0.03548	8.46881	0.678674	0.156995	8.46881	0.0652231
ENSRNOG00000004908	-0.085627	9.09814	0.403333	-0.107765	9.09814	0.292629	0.00605193	9.09814	0.952762	0.0281904	9.09814	0.782463
ENSRNOG00000004909	-0.028102	2.42693	0.921375	0.0586412	2.42693	0.838201	0.22793	2.42693	0.425296	0.141186	2.42693	0.624358
ENSRNOG00000004910	0.472272	5.33235	0.000189251	0.0808462	5.33235	0.503464	-0.1382	5.33235	0.282871	0.253226	5.33235	0.0392274
ENSRNOG00000004912	0.202993	2.17468	0.564027	0.351135	2.17468	0.325814	-0.367906	2.17468	0.275115	-0.516048	2.17468	0.131723
ENSRNOG00000004917	0.30388	4.1805	0.0542239	0.0452715	4.1805	0.764972	0.455027	4.1805	0.00802301	0.713635	4.1805	1.44e-05
ENSRNOG00000004918	-1.81458	1.12407	0.000372942	-0.278856	1.12407	0.670754	0.330551	1.12407	0.390164	-1.20517	1.12407	0.0155872
ENSRNOG00000004921	0.016045	8.01253	0.874819	-0.0086208	8.01253	0.932444	-0.16491	8.01253	0.102821	-0.140244	8.01253	0.164696
ENSRNOG00000004923	0.51055	3.80512	0.0267623	0.442372	3.80512	0.0525298	-0.307183	3.80512	0.183841	-0.239005	3.80512	0.296125
ENSRNOG00000004925	-0.00721783	8.06084	0.937201	0.00113456	8.06084	0.990112	0.105783	8.06084	0.247215	0.0974302	8.06084	0.286158
ENSRNOG00000004926	-0.476373	2.84162	0.0750624	-0.332459	2.84162	0.221227	0.249426	2.84162	0.323661	0.105512	2.84162	0.680967
ENSRNOG00000004927	-0.747198	0.881672	0.17446	-0.537266	0.881672	0.343188	0.259081	0.881672	0.598211	0.0491496	0.881672	0.922709
ENSRNOG00000004936	-0.0556682	7.86208	0.521922	-0.0816875	7.86208	0.346258	-0.104173	7.86208	0.225038	-0.0781534	7.86208	0.361574
ENSRNOG00000004940	0.434236	4.8435	0.0127319	0.118388	4.8435	0.484699	-0.184212	4.8435	0.293851	0.131637	4.8435	0.440177
ENSRNOG00000004941	0.289138	6.00284	0.0216793	-0.0958914	6.00284	0.433496	-0.0632843	6.00284	0.616357	0.321745	6.00284	0.00879262
ENSRNOG00000004947	0.214631	3.69058	0.390175	-0.0769679	3.69058	0.751134	-0.148996	3.69058	0.547557	0.142603	3.69058	0.553386
ENSRNOG00000004951	-0.233027	5.49548	0.0579268	-0.0826051	5.49548	0.506633	-0.185147	5.49548	0.110244	-0.335569	5.49548	0.00423494
ENSRNOG00000004956	-0.199538	4.03967	0.336876	-0.0431065	4.03967	0.837585	0.0356647	4.03967	0.859409	-0.120767	4.03967	0.553494
ENSRNOG00000004959	0.0440062	8.70658	0.648962	-0.101167	8.70658	0.293919	0.0314978	8.70658	0.744158	0.176671	8.70658	0.0664163
ENSRNOG00000004962	0.972372	0.772509	0.1223	0.842033	0.772509	0.170017	-1.04304	0.772509	0.087205	-0.912699	0.772509	0.124616
ENSRNOG00000004964	-0.51504	0.934633	0.417314	-1.28801	0.934633	0.0230362	-0.129584	0.934633	0.818543	0.643389	0.934633	0.199889
ENSRNOG00000004967	0.00288263	8.72978	0.978779	-0.168473	8.72978	0.119102	-0.107035	8.72978	0.321517	0.0643205	8.72978	0.55024
ENSRNOG00000004968	-0.122195	6.83111	0.301941	0.0831288	6.83111	0.485676	-0.0242794	6.83111	0.835363	-0.229603	6.83111	0.05109
ENSRNOG00000004971	-0.359107	2.41327	0.21008	0.127809	2.41327	0.678919	0.0368877	2.41327	0.888932	-0.450029	2.41327	0.114279
ENSRNOG00000004972	-0.704817	5.45783	1.74e-07	-0.0817456	5.45783	0.565453	-0.0914768	5.45783	0.460865	-0.714548	5.45783	4.69e-08
ENSRNOG00000004973	0.264064	6.27872	0.0142955	-0.0169622	6.27872	0.872027	0.0749579	6.27872	0.491922	0.355984	6.27872	0.000834052
ENSRNOG00000004978	0.80057	1.86692	0.0620632	0.831881	1.86692	0.0524485	0.370593	1.86692	0.432998	0.339282	1.86692	0.472833
ENSRNOG00000004992	-0.0191241	9.15142	0.863892	0.00726881	9.15142	0.948046	0.0662912	9.15142	0.55192	0.0398982	9.15142	0.720284
ENSRNOG00000004996	0.328463	6.60356	0.00214466	-0.0365234	6.60356	0.726599	0.0559714	6.60356	0.605448	0.420958	6.60356	6.93e-05
ENSRNOG00000005006	0.586498	1.99139	0.151827	0.220256	1.99139	0.57362	0.052566	1.99139	0.902855	0.418808	1.99139	0.308347
ENSRNOG00000005008	3.92858	1.09497	6.05e-08	0.276478	1.09497	0.527704	-0.347766	1.09497	0.762465	3.30434	1.09497	1.54e-06
ENSRNOG00000005012	0.154688	6.50809	0.128085	-0.178788	6.50809	0.0709872	-0.0104729	6.50809	0.917761	0.323004	6.50809	0.00107728
ENSRNOG00000005015	0.208714	6.57057	0.0547586	-0.0450334	6.57057	0.673169	-0.105505	6.57057	0.329485	0.148242	6.57057	0.163156
ENSRNOG00000005016	0.566956	5.74409	1.41e-05	0.477163	5.74409	0.000224572	-0.0280628	5.74409	0.833943	0.0617308	5.74409	0.641444
ENSRNOG00000005021	-0.181455	4.94191	0.227561	-0.0485767	4.94191	0.749082	-0.112916	4.94191	0.432156	-0.245795	4.94191	0.0904294
ENSRNOG00000005024	-0.257399	7.61047	0.0131255	0.02469	7.61047	0.813345	-0.0168955	7.61047	0.868863	-0.298984	7.61047	0.00376637
ENSRNOG00000005031	0.00480242	5.80651	0.973627	-0.00357377	5.80651	0.980328	0.0231204	5.80651	0.872541	0.0314966	5.80651	0.826572
ENSRNOG00000005033	0.27432	6.0072	0.0201961	0.0756077	6.0072	0.514725	0.0502498	6.0072	0.673888	0.248962	6.0072	0.033845
ENSRNOG00000005034	-0.604397	3.12665	0.0242506	0.683273	3.12665	0.0272673	0.0344278	3.12665	0.889896	-1.25324	3.12665	1.27e-05
ENSRNOG00000005037	-0.0757397	6.8396	0.443203	-0.030357	6.8396	0.758733	-0.0309584	6.8396	0.750046	-0.076341	6.8396	0.432392
ENSRNOG00000005038	0.238602	4.1262	0.219373	0.199721	4.1262	0.300257	0.0235179	4.1262	0.904552	0.0623995	4.1262	0.748523
ENSRNOG00000005039	-0.455614	2.55256	0.194706	0.0891064	2.55256	0.809517	0.024893	2.55256	0.940121	-0.519827	2.55256	0.136539
ENSRNOG00000005041	-0.416841	8.4292	6.72e-05	-0.0436718	8.4292	0.677699	0.0413741	8.4292	0.689209	-0.331795	8.4292	0.00144492
ENSRNOG00000005043	-1.72355	1.33035	0.00529893	-1.51856	1.33035	0.0158151	0.0842255	1.33035	0.866405	-0.120768	1.33035	0.812259
ENSRNOG00000005045	0.00694835	7.36185	0.939028	-0.000647183	7.36185	0.994305	0.0996628	7.36185	0.271207	0.107258	7.36185	0.235407
ENSRNOG00000005046	0.916822	3.74253	6.35e-06	0.0961684	3.74253	0.598242	0.276988	3.74253	0.230987	1.09764	3.74253	1.15e-07
ENSRNOG00000005052	0.148524	7.75324	0.149212	0.0822556	7.75324	0.422981	-0.0815108	7.75324	0.427321	-0.0152424	7.75324	0.88164
ENSRNOG00000005053	-2.91182	4.43005	3.67e-49	0.116077	4.43005	0.697515	-0.0159126	4.43005	0.905432	-3.04381	4.43005	7.75e-54
ENSRNOG00000005061	0.138258	7.01023	0.305202	-0.14765	7.01023	0.269102	-0.180658	7.01023	0.177746	0.105249	7.01023	0.428024
ENSRNOG00000005063	0.668216	3.72263	0.00217695	0.226286	3.72263	0.274302	0.129339	3.72263	0.579099	0.571268	3.72263	0.00978969
ENSRNOG00000005070	-0.23174	3.37444	0.29376	-0.0107541	3.37444	0.962115	0.0752746	3.37444	0.721418	-0.145711	3.37444	0.501303
ENSRNOG00000005074	-0.265533	7.33416	0.0192929	0.0389612	7.33416	0.733479	0.107238	7.33416	0.339397	-0.197257	7.33416	0.0815049
ENSRNOG00000005076	-0.651785	2.82703	0.0149088	-0.165428	2.82703	0.562922	0.0803024	2.82703	0.738232	-0.406055	2.82703	0.113676
ENSRNOG00000005081	-1.06446	1.68392	0.0178688	-0.0452483	1.68392	0.929118	0.168938	1.68392	0.668246	-0.850279	1.68392	0.0564113
ENSRNOG00000005082	0.956627	5.34529	3.89e-09	0.0661581	5.34529	0.66439	0.0154023	5.34529	0.928142	0.905872	5.34529	1.71e-08
ENSRNOG00000005083	0.271416	5.7397	0.150454	-0.227818	5.7397	0.218581	-0.178881	5.7397	0.341612	0.320353	5.7397	0.0826671
ENSRNOG00000005087	0.0623886	6.93994	0.56615	-0.209282	6.93994	0.0509812	-0.0987389	6.93994	0.359194	0.172932	6.93994	0.103378
ENSRNOG00000005096	0.108593	8.67597	0.177369	-0.0726348	8.67597	0.364318	-0.0378075	8.67597	0.637769	0.14342	8.67597	0.0725706
ENSRNOG00000005101	-0.0710116	4.56542	0.672068	0.198977	4.56542	0.246531	0.188159	4.56542	0.259342	-0.0818302	4.56542	0.631837
ENSRNOG00000005102	-0.0631282	6.71834	0.566721	-0.0715925	6.71834	0.514956	0.0081964	6.71834	0.939985	0.0166607	6.71834	0.878091
ENSRNOG00000005107	-0.00844858	4.2751	0.959828	-0.346755	4.2751	0.0297319	-0.187269	4.2751	0.240752	0.151037	4.2751	0.319227
ENSRNOG00000005108	0.575405	4.91557	0.00038935	-0.0166339	4.91557	0.91365	-0.170101	4.91557	0.304501	0.421938	4.91557	0.00702891
ENSRNOG00000005109	-1.59531	3.33489	1.4e-09	-0.0548681	3.33489	0.861781	0.0545583	3.33489	0.801368	-1.48588	3.33489	8.78e-09
ENSRNOG00000005114	2.79367	0.900881	0.000806194	-0.480153	0.900881	0.419125	3.21865	0.900881	0.0381211	6.49248	0.900881	1.59e-08
ENSRNOG00000005115	0.160706	7.80789	0.122082	0.0545497	7.80789	0.598187	-0.257488	7.80789	0.0126456	-0.151332	7.80789	0.141043
ENSRNOG00000005123	0.093618	5.06629	0.646928	0.423012	5.06629	0.0414654	0.15112	5.06629	0.461622	-0.178274	5.06629	0.39206
ENSRNOG00000005124	-0.3846	2.21109	0.318189	-0.813878	2.21109	0.0256663	-0.0738677	2.21109	0.835592	0.355411	2.21109	0.291155
ENSRNOG00000005126	-0.0473597	8.02525	0.695957	-0.0250862	8.02525	0.835973	0.0777816	8.02525	0.520029	0.0555082	8.02525	0.646087
ENSRNOG00000005129	0.166775	6.19119	0.212192	-0.00207606	6.19119	0.987475	-0.140083	6.19119	0.290942	0.028768	6.19119	0.826473
ENSRNOG00000005132	1.8643	0.455091	0.0266018	-0.0924818	0.455091	0.884623	-1.31395	0.455091	0.138944	0.642825	0.455091	0.335987
ENSRNOG00000005135	-0.236347	0.633678	0.680163	-0.203118	0.633678	0.723082	0.845806	0.633678	0.168807	0.812577	0.633678	0.186159
ENSRNOG00000005138	0.226962	6.20802	0.0499253	0.172984	6.20802	0.132638	-0.17658	6.20802	0.124441	-0.122602	6.20802	0.283012
ENSRNOG00000005141	0.0760483	4.70816	0.707322	0.179117	4.70816	0.378569	0.148756	4.70816	0.464488	0.0456868	4.70816	0.82297
ENSRNOG00000005144	-0.0487046	5.47842	0.713144	0.0551562	5.47842	0.678952	0.0967647	5.47842	0.460313	-0.00709614	5.47842	0.957063
ENSRNOG00000005149	-0.149548	7.20695	0.156484	-0.0735046	7.20695	0.486858	0.00930027	7.20695	0.928874	-0.0667427	7.20695	0.522513
ENSRNOG00000005151	-0.485658	4.67308	0.00625554	0.188665	4.67308	0.314506	0.0715528	4.67308	0.672617	-0.60277	4.67308	0.000753802
ENSRNOG00000005153	-0.06103	6.10868	0.603705	0.0774656	6.10868	0.513041	0.0464056	6.10868	0.689452	-0.09209	6.10868	0.431153
ENSRNOG00000005157	-0.24597	9.74172	0.0281375	0.0273243	9.74172	0.807501	0.0759422	9.74172	0.496796	-0.197352	9.74172	0.0779314
ENSRNOG00000005175	0.2459	7.0174	0.0582716	-0.0944164	7.0174	0.461749	-0.22262	7.0174	0.0849402	0.117697	7.0174	0.356591
ENSRNOG00000005176	5.95177	2.82609	8.01e-40	0.09209	2.82609	0.612007	0.149161	2.82609	0.902057	6.00884	2.82609	3.96e-41
ENSRNOG00000005183	-0.0122324	7.50684	0.903772	-0.0835135	7.50684	0.407376	-0.0631569	7.50684	0.528804	0.00812416	7.50684	0.93518
ENSRNOG00000005184	0.40555	5.5875	0.00558257	-0.0506007	5.5875	0.72072	-0.133668	5.5875	0.364383	0.322483	5.5875	0.023681
ENSRNOG00000005190	0.167079	4.79415	0.291993	-0.162798	4.79415	0.28742	0.0436629	4.79415	0.78391	0.37354	4.79415	0.0150195
ENSRNOG00000005191	6.55956	1.26743	3.32e-09	-0.47151	1.26743	0.323669	-1.78772	1.26743	0.262745	5.24335	1.26743	1.67e-10
ENSRNOG00000005193	-0.249111	5.873	0.0406789	-0.100293	5.873	0.414134	-0.0675904	5.873	0.564215	-0.216408	5.873	0.0673327
ENSRNOG00000005195	-1.2681	8.51219	8.64e-28	0.304169	8.51219	0.00976113	0.146045	8.51219	0.194469	-1.42622	8.51219	3.87e-34
ENSRNOG00000005196	0.00540749	6.47611	0.961673	-0.100882	6.47611	0.365933	-0.0546561	6.47611	0.62248	0.0516336	6.47611	0.639028
ENSRNOG00000005203	0.499612	7.40001	0.000224326	-0.0340661	7.40001	0.798548	-0.131635	7.40001	0.332104	0.402043	7.40001	0.00272307
ENSRNOG00000005209	-0.256537	3.58446	0.177267	0.239532	3.58446	0.240481	0.138219	3.58446	0.447311	-0.357849	3.58446	0.0670353
ENSRNOG00000005218	0.0205392	5.6935	0.871369	0.131097	5.6935	0.304368	0.0329503	5.6935	0.7933	-0.0776077	5.6935	0.539656
ENSRNOG00000005227	-0.493564	4.05956	0.0347579	-0.0743085	4.05956	0.758042	-0.289575	4.05956	0.182619	-0.70883	4.05956	0.00157853
ENSRNOG00000005228	0.561366	1.79172	0.179854	0.434917	1.79172	0.28826	-0.50077	1.79172	0.225695	-0.374322	1.79172	0.354481
ENSRNOG00000005229	0.544932	1.99336	0.135946	0.15706	1.99336	0.648994	0.220534	1.99336	0.577574	0.608406	1.99336	0.103253
ENSRNOG00000005234	-0.410731	7.74979	0.000340613	-0.265852	7.74979	0.0206593	0.0699434	7.74979	0.536309	-0.0749361	7.74979	0.508706
ENSRNOG00000005243	-0.017484	5.90341	0.875487	-0.10964	5.90341	0.32026	-0.0231238	5.90341	0.832736	0.0690319	5.90341	0.523562
ENSRNOG00000005248	0.253294	6.05384	0.104963	-0.109298	6.05384	0.476787	-0.148313	6.05384	0.341215	0.21428	6.05384	0.162054
ENSRNOG00000005249	-0.0241836	7.14177	0.817876	-0.0674419	7.14177	0.519386	0.0524808	7.14177	0.61515	0.095739	7.14177	0.357493
ENSRNOG00000005256	-0.0907179	6.9426	0.593347	-0.0350201	6.9426	0.836746	0.0204524	6.9426	0.903778	-0.0352455	6.9426	0.83505
ENSRNOG00000005257	0.254601	8.15383	0.0155941	0.235654	8.15383	0.0250228	0.0196291	8.15383	0.852358	0.0385759	8.15383	0.714234
ENSRNOG00000005258	0.086253	5.55369	0.490797	0.0917489	5.55369	0.462466	0.201572	5.55369	0.110883	0.196076	5.55369	0.120012
ENSRNOG00000005260	-0.904515	0.916547	0.0914106	-0.794545	0.916547	0.143362	0.707735	0.916547	0.158675	0.597765	0.916547	0.239978
ENSRNOG00000005261	-0.194338	6.26791	0.0861695	-0.0338094	6.26791	0.767272	-0.073987	6.26791	0.500946	-0.234516	6.26791	0.0344779
ENSRNOG00000005263	-0.174772	7.03718	0.1266	0.0618538	7.03718	0.591619	0.0367971	7.03718	0.744852	-0.199829	7.03718	0.0795742
ENSRNOG00000005264	0.00845842	6.45787	0.948544	0.1626	6.45787	0.21723	0.0687576	6.45787	0.598454	-0.0853843	6.45787	0.515379
ENSRNOG00000005271	0.406531	4.35009	0.0243363	-0.216808	4.35009	0.195887	-0.388334	4.35009	0.0287561	0.235006	4.35009	0.153631
ENSRNOG00000005274	0.135375	6.74356	0.173266	-0.0578404	6.74356	0.554924	-0.0872701	6.74356	0.376447	0.105945	6.74356	0.27587
ENSRNOG00000005275	0.247279	0.502224	0.726623	1.52685	0.502224	0.0657772	-0.221724	0.502224	0.751446	-1.50129	0.502224	0.0674605
ENSRNOG00000005276	-0.00824434	6.29127	0.94937	0.0655814	6.29127	0.614223	0.0268675	6.29127	0.834906	-0.0469583	6.29127	0.716244
ENSRNOG00000005279	0.111416	4.29244	0.522738	-0.0255638	4.29244	0.8811	0.0520713	4.29244	0.764907	0.189051	4.29244	0.267998
ENSRNOG00000005281	0.157593	4.94706	0.319979	0.11316	4.94706	0.471947	-0.228095	4.94706	0.141722	-0.183662	4.94706	0.233264
ENSRNOG00000005285	-0.124134	5.56819	0.301564	0.0377492	5.56819	0.756355	0.0428364	5.56819	0.715068	-0.119047	5.56819	0.316408
ENSRNOG00000005287	0.213777	0.694394	0.698546	0.368543	0.694394	0.512783	0.29337	0.694394	0.614806	0.138604	0.694394	0.815773
ENSRNOG00000005289	0.260808	3.24558	0.252816	0.310957	3.24558	0.173662	-0.182079	3.24558	0.419345	-0.232228	3.24558	0.304006
ENSRNOG00000005290	0.0851332	9.84777	0.439156	-0.0610044	9.84777	0.578911	-0.0938485	9.84777	0.393267	0.0522891	9.84777	0.633933
ENSRNOG00000005292	0.307032	6.82444	0.00826718	0.0783926	6.82444	0.494993	-0.0213465	6.82444	0.854943	0.207293	6.82444	0.0725236
ENSRNOG00000005298	0.114851	4.75191	0.457232	0.195956	4.75191	0.206848	0.0239536	4.75191	0.876444	-0.0571513	4.75191	0.711989
ENSRNOG00000005301	0.177598	4.96225	0.259442	0.069712	4.96225	0.654166	0.299182	4.96225	0.0641882	0.407068	4.96225	0.0108109
ENSRNOG00000005303	-0.292975	5.91092	0.0138051	-0.104718	5.91092	0.384586	0.0201207	5.91092	0.86098	-0.168136	5.91092	0.148289
ENSRNOG00000005310	-1.10984	7.24189	8.82e-33	-0.107311	7.24189	0.273888	-0.0691509	7.24189	0.421959	-1.07168	7.24189	7.53e-32
ENSRNOG00000005323	-0.208854	8.00136	0.028372	0.177433	8.00136	0.0653019	0.00810228	8.00136	0.931535	-0.378184	8.00136	7.33e-05
ENSRNOG00000005330	0.0129633	7.90894	0.885095	-0.0708799	7.90894	0.427547	-0.103023	7.90894	0.246597	-0.0191802	7.90894	0.82851
ENSRNOG00000005331	0.153001	3.51333	0.468299	0.211208	3.51333	0.318202	0.280496	3.51333	0.198228	0.222289	3.51333	0.30942
ENSRNOG00000005333	0.116148	7.96772	0.223694	-0.149665	7.96772	0.113722	-0.0996792	7.96772	0.29413	0.166134	7.96772	0.0777524
ENSRNOG00000005334	0.162486	3.56936	0.457674	0.0763785	3.56936	0.723048	-0.100669	3.56936	0.641344	-0.014562	3.56936	0.945474
ENSRNOG00000005342	0.936488	2.70508	0.00125701	-0.127217	2.70508	0.605594	-0.473669	2.70508	0.118711	0.590036	2.70508	0.0215195
ENSRNOG00000005344	0.333414	6.6645	0.018713	-0.371961	6.6645	0.00718976	-0.198132	6.6645	0.161509	0.507243	6.6645	0.000242836
ENSRNOG00000005345	-2.48622	1.95516	7.12e-09	-0.248754	1.95516	0.690296	-0.386336	1.95516	0.131778	-2.6238	1.95516	2.38e-12
ENSRNOG00000005346	-0.034551	8.40466	0.7473	-0.014947	8.40466	0.889114	0.0522974	8.40466	0.624905	0.0326934	8.40466	0.759812
ENSRNOG00000005350	-0.267918	5.18248	0.0549122	0.0568488	5.18248	0.691748	0.201619	5.18248	0.139979	-0.123148	5.18248	0.380333
ENSRNOG00000005352	-0.133456	2.14096	0.688468	-0.0677074	2.14096	0.839544	0.26994	2.14096	0.414753	0.204191	2.14096	0.539179
ENSRNOG00000005353	-0.0350968	7.85912	0.707346	-0.111173	7.85912	0.232689	-0.0445641	7.85912	0.630811	0.0315123	7.85912	0.733044
ENSRNOG00000005355	0.227462	5.12047	0.138852	0.089382	5.12047	0.555226	0.0258275	5.12047	0.867399	0.163908	5.12047	0.28246
ENSRNOG00000005357	-0.371154	6.01548	0.0129119	0.106183	6.01548	0.486098	-0.066057	6.01548	0.649365	-0.543394	6.01548	0.000255262
ENSRNOG00000005358	0.429457	6.78929	0.00573178	-0.0488385	6.78929	0.749952	-0.156056	6.78929	0.31612	0.32224	6.78929	0.0360344
ENSRNOG00000005360	0.505957	5.36689	0.00131721	-0.0155372	5.36689	0.918403	-0.0715102	5.36689	0.65516	0.449984	5.36689	0.00352625
ENSRNOG00000005362	0.311595	3.30653	0.165217	0.0309496	3.30653	0.88565	0.276302	3.30653	0.244385	0.556947	3.30653	0.0142674
ENSRNOG00000005371	3.25279	1.60355	8.1e-10	-0.0281098	1.60355	0.931428	1.33096	1.60355	0.194576	4.61186	1.60355	7.29e-14
ENSRNOG00000005374	0.523526	6.8046	2.81e-06	-0.15511	6.8046	0.150294	-0.0824439	6.8046	0.466064	0.596191	6.8046	4.91e-08
ENSRNOG00000005376	0.123493	6.69025	0.393337	0.100416	6.69025	0.486823	0.0305735	6.69025	0.832525	0.0536505	6.69025	0.710069
ENSRNOG00000005377	0.408062	6.10463	0.00486967	0.0383417	6.10463	0.78721	-0.214834	6.10463	0.138428	0.154887	6.10463	0.275901
ENSRNOG00000005378	3.668	0.479357	6.11e-05	-0.128742	0.479357	0.800739	0.12803	0.479357	0.931092	3.92478	0.479357	7.47e-06
ENSRNOG00000005386	0.146459	8.76077	0.131628	0.0621253	8.76077	0.521597	-0.00236759	8.76077	0.980545	0.0819657	8.76077	0.397628
ENSRNOG00000005387	-0.180844	9.46837	0.107965	-0.0214348	9.46837	0.849	-0.0339722	9.46837	0.761971	-0.193382	9.46837	0.0850693
ENSRNOG00000005388	0.368784	5.85512	0.00178477	0.0351872	5.85512	0.758329	-0.151328	5.85512	0.20145	0.182268	5.85512	0.112123
ENSRNOG00000005393	0.183448	6.17038	0.145884	-0.149169	6.17038	0.226961	-0.0545819	6.17038	0.664382	0.278035	6.17038	0.0239379
ENSRNOG00000005397	0.113783	7.53423	0.213723	0.0771784	7.53423	0.397528	-0.0432412	7.53423	0.635162	-0.00663637	7.53423	0.941767
ENSRNOG00000005406	0.0308674	6.52088	0.795535	0.00898407	6.52088	0.939706	-0.0718692	6.52088	0.541957	-0.0499858	6.52088	0.670524
ENSRNOG00000005410	-0.163053	5.89863	0.272906	-0.0979883	5.89863	0.510632	-0.0788192	5.89863	0.588138	-0.143884	5.89863	0.323673
ENSRNOG00000005411	-0.0348341	4.81509	0.81517	-0.015079	4.81509	0.919282	0.0303904	4.81509	0.835439	0.0106353	4.81509	0.941949
ENSRNOG00000005413	0.813435	4.87274	2.84e-05	0.222759	4.87274	0.23173	-0.219281	4.87274	0.270712	0.371395	4.87274	0.0518395
ENSRNOG00000005418	-0.0611471	5.44078	0.62805	-0.155252	5.44078	0.212969	0.0715046	5.44078	0.564978	0.16561	5.44078	0.1771
ENSRNOG00000005424	0.750603	7.03464	9.65e-09	-0.0464845	7.03464	0.714541	-0.079123	7.03464	0.550103	0.717965	7.03464	2.82e-08
ENSRNOG00000005426	0.0354071	2.93348	0.888884	-0.114946	2.93348	0.64115	-0.0415972	2.93348	0.866233	0.108756	2.93348	0.650624
ENSRNOG00000005428	0.105554	7.70333	0.261817	0.0685023	7.70333	0.465305	0.0348567	7.70333	0.710622	0.0719084	7.70333	0.442845
ENSRNOG00000005433	0.486728	3.18036	0.0640172	0.165176	3.18036	0.512882	-0.0508754	3.18036	0.851047	0.270677	3.18036	0.297713
ENSRNOG00000005434	0.0818329	8.3308	0.389232	0.10577	8.3308	0.265668	0.055326	8.3308	0.560237	0.0313888	8.3308	0.740982
ENSRNOG00000005437	-0.229892	4.84943	0.0939077	0.109575	4.84943	0.442073	0.0437882	4.84943	0.738918	-0.295679	4.84943	0.0302882
ENSRNOG00000005438	0.360561	2.63357	0.20313	0.225546	2.63357	0.414907	0.0551947	2.63357	0.85052	0.19021	2.63357	0.505743
ENSRNOG00000005446	-1.88132	0.139475	0.0228246	0.536304	0.139475	0.642997	0.726818	0.139475	0.283051	-1.69081	0.139475	0.0798219
ENSRNOG00000005450	0.902293	1.49145	0.0272134	0.360501	1.49145	0.331032	-0.110007	1.49145	0.808179	0.431785	1.49145	0.293125
ENSRNOG00000005464	0.752502	4.12579	0.00023617	0.0538566	4.12579	0.77693	-0.29366	4.12579	0.16324	0.404986	4.12579	0.038209
ENSRNOG00000005468	0.554446	5.82417	1.69e-06	-0.0205173	5.82417	0.851207	-0.236923	5.82417	0.0435501	0.33804	5.82417	0.00227723
ENSRNOG00000005470	0.0519938	2.84038	0.86118	0.106026	2.84038	0.722056	-0.138728	2.84038	0.631687	-0.19276	2.84038	0.506316
ENSRNOG00000005472	0.0290596	2.25389	0.927931	0.293879	2.25389	0.376146	-0.0029254	2.25389	0.9927	-0.267744	2.25389	0.411046
ENSRNOG00000005478	-8.01508	2.58283	2.41e-26	-1.88997	2.58283	0.243142	-0.512511	2.58283	0.027705	-6.63762	2.58283	3.2e-34
ENSRNOG00000005480	-0.136735	8.87707	0.199531	0.0285923	8.87707	0.788801	0.0628968	8.87707	0.553868	-0.10243	8.87707	0.335822
ENSRNOG00000005482	-0.0897106	5.74584	0.480581	-0.00817263	5.74584	0.948949	0.100754	5.74584	0.422883	0.0192156	5.74584	0.878935
ENSRNOG00000005483	0.015361	3.85768	0.926057	0.0953431	3.85768	0.567492	0.299641	3.85768	0.0768019	0.219659	3.85768	0.197962
ENSRNOG00000005486	-0.209746	5.32811	0.169719	-0.256619	5.32811	0.0910483	-0.174193	5.32811	0.234711	-0.127319	5.32811	0.382206
ENSRNOG00000005492	0.03634	6.87538	0.733859	0.0635075	6.87538	0.552263	0.0867761	6.87538	0.41589	0.0596086	6.87538	0.576115
ENSRNOG00000005496	-0.266879	5.84512	0.0291404	0.0673066	5.84512	0.590934	0.0673619	5.84512	0.571141	-0.266823	5.84512	0.0284449
ENSRNOG00000005502	0.0861134	6.28037	0.420497	0.0397687	6.28037	0.708168	-0.0446754	6.28037	0.673095	0.00166927	6.28037	0.987343
ENSRNOG00000005504	-0.0708829	5.91279	0.55205	-0.15935	5.91279	0.177079	-0.0259134	5.91279	0.824237	0.0625539	5.91279	0.588244
ENSRNOG00000005506	-0.288483	4.64124	0.0924741	-0.0154598	4.64124	0.929739	0.00830042	4.64124	0.959757	-0.264723	4.64124	0.115693
ENSRNOG00000005512	0.60127	8.2618	4.58e-07	-0.131681	8.2618	0.262535	0.087005	8.2618	0.468019	0.819956	8.2618	5.71e-12
ENSRNOG00000005513	-0.24542	3.96053	0.185135	0.0940851	3.96053	0.625242	0.032877	3.96053	0.852133	-0.306628	3.96053	0.0946411
ENSRNOG00000005522	0.0972136	2.40615	0.740338	0.560602	2.40615	0.0730384	0.0271057	2.40615	0.925916	-0.436283	2.40615	0.160636
ENSRNOG00000005524	0.196161	6.86068	0.0678135	-0.155146	6.86068	0.140845	-0.0381688	6.86068	0.722062	0.313137	6.86068	0.0029337
ENSRNOG00000005528	-0.139149	6.65407	0.206618	0.294482	6.65407	0.008958	0.0590449	6.65407	0.587406	-0.374587	6.65407	0.000765109
ENSRNOG00000005538	0.043419	7.09444	0.700441	-0.122819	7.09444	0.272849	-0.00694768	7.09444	0.950656	0.159291	7.09444	0.152872
ENSRNOG00000005539	-0.143765	4.95894	0.346538	0.0244666	4.95894	0.874359	-0.129822	4.95894	0.375975	-0.298053	4.95894	0.0448073
ENSRNOG00000005540	0.308235	3.83557	0.118105	0.0543736	3.83557	0.775183	0.0966982	3.83557	0.633739	0.350559	3.83557	0.0733315
ENSRNOG00000005551	-0.071146	6.88356	0.462397	-0.0570763	6.88356	0.555004	0.0482729	6.88356	0.613931	0.0342032	6.88356	0.720435
ENSRNOG00000005556	0.263198	8.05459	0.239825	-0.273264	8.05459	0.221042	-0.164819	8.05459	0.461296	0.371643	8.05459	0.0960773
ENSRNOG00000005558	0.646391	4.26388	0.00134213	-0.0215268	4.26388	0.909431	0.015151	4.26388	0.942601	0.683069	4.26388	0.000538849
ENSRNOG00000005564	-0.0280497	5.26687	0.838596	0.187826	5.26687	0.179919	-0.0270631	5.26687	0.841107	-0.242939	5.26687	0.0768515
ENSRNOG00000005568	0.0226948	2.19752	0.950807	0.151389	2.19752	0.684024	0.372565	2.19752	0.323502	0.243871	2.19752	0.522491
ENSRNOG00000005573	0.0598016	1.46854	0.900018	0.207001	1.46854	0.667434	0.407477	1.46854	0.406781	0.260278	1.46854	0.601021
ENSRNOG00000005574	-0.82995	8.42352	8.06e-18	-0.15998	8.42352	0.100723	-0.0790743	8.42352	0.399545	-0.749044	8.42352	4.48e-15
ENSRNOG00000005576	0.349478	6.12064	0.00539833	-0.0920058	6.12064	0.449926	-0.306291	6.12064	0.0139627	0.135193	6.12064	0.262959
ENSRNOG00000005577	0.107994	4.66419	0.515931	-0.00469004	4.66419	0.977181	0.146153	4.66419	0.383179	0.258838	4.66419	0.117291
ENSRNOG00000005578	-0.101905	3.99921	0.657997	0.0822553	3.99921	0.724055	-0.0721321	3.99921	0.747966	-0.256292	3.99921	0.259451
ENSRNOG00000005580	-0.220896	6.13756	0.169831	-0.118239	6.13756	0.463594	-0.140878	6.13756	0.372198	-0.243535	6.13756	0.123985
ENSRNOG00000005587	0.0192431	7.66097	0.849136	0.0956107	7.66097	0.345254	0.0419291	7.66097	0.677556	-0.0344385	7.66097	0.73305
ENSRNOG00000005589	0.091456	6.10221	0.436481	-0.141426	6.10221	0.220024	-0.0527031	6.10221	0.650919	0.180179	6.10221	0.1148
ENSRNOG00000005600	-0.294273	3.84382	0.188982	0.0324496	3.84382	0.887901	0.171654	3.84382	0.430807	-0.155068	3.84382	0.48862
ENSRNOG00000005602	-0.0447559	5.21177	0.738768	-0.16912	5.21177	0.200606	0.273529	5.21177	0.0426434	0.397893	5.21177	0.00273928
ENSRNOG00000005606	0.026768	6.31451	0.807085	-0.0450057	6.31451	0.679172	0.0126794	6.31451	0.90707	0.0844531	6.31451	0.433437
ENSRNOG00000005608	0.11448	2.31955	0.696104	0.0886406	2.31955	0.759982	0.0591587	2.31955	0.84008	0.0849984	2.31955	0.769544
ENSRNOG00000005610	-0.0530176	6.79728	0.603562	0.0168143	6.79728	0.869453	0.00397139	6.79728	0.968587	-0.0658604	6.79728	0.514585
ENSRNOG00000005614	0.484486	5.43471	0.00326123	0.111762	5.43471	0.486545	-0.16	5.43471	0.334841	0.212724	5.43471	0.188809
ENSRNOG00000005615	0.377513	5.92675	0.00468645	0.123234	5.92675	0.346499	-0.368684	5.92675	0.00530462	-0.114405	5.92675	0.377541
ENSRNOG00000005616	0.92576	2.04043	0.00828792	-0.0880606	2.04043	0.763827	-0.516313	2.04043	0.158144	0.497507	2.04043	0.10256
ENSRNOG00000005618	-0.140414	5.64352	0.298065	-0.217688	5.64352	0.103823	-0.0123246	5.64352	0.925353	0.0649498	5.64352	0.618629
ENSRNOG00000005623	-0.0975059	6.72054	0.316834	-0.0819329	6.72054	0.399688	-0.0328521	6.72054	0.730865	-0.048425	6.72054	0.611666
ENSRNOG00000005624	-0.154436	6.1961	0.210132	0.0218171	6.1961	0.86065	0.0702357	6.1961	0.562646	-0.106018	6.1961	0.386234
ENSRNOG00000005633	-0.00491176	3.36238	0.982435	0.262215	3.36238	0.253337	0.251244	3.36238	0.264197	-0.0158833	3.36238	0.945444
ENSRNOG00000005641	-0.0288568	3.72397	0.895344	-0.0374953	3.72397	0.863585	-0.269332	3.72397	0.196305	-0.260694	3.72397	0.208627
ENSRNOG00000005642	-0.00171345	6.16579	0.987306	-0.0554318	6.16579	0.604302	-0.0497903	6.16579	0.638084	0.00392806	6.16579	0.970177
ENSRNOG00000005650	0.28642	4.53944	0.0749814	0.193307	4.53944	0.222901	0.0446872	4.53944	0.784849	0.1378	4.53944	0.393079
ENSRNOG00000005659	-0.217722	7.45969	0.0720133	0.0543085	7.45969	0.655533	-0.0114884	7.45969	0.923603	-0.283519	7.45969	0.0187345
ENSRNOG00000005660	-1.31489	0.546539	0.133243	-2.33556	0.546539	0.00181872	-0.503238	0.546539	0.435121	0.51743	0.546539	0.345184
ENSRNOG00000005668	-0.0850066	7.05822	0.415047	-0.180609	7.05822	0.0815267	-0.101219	7.05822	0.323979	-0.00561629	7.05822	0.95609
ENSRNOG00000005673	-0.273871	5.0921	0.0497609	-0.224764	5.0921	0.107918	0.0906532	5.0921	0.500276	0.0415461	5.0921	0.757738
ENSRNOG00000005678	-0.704962	7.80968	3.3e-13	0.0221636	7.80968	0.822601	-0.0337653	7.80968	0.718929	-0.760891	7.80968	2.79e-15
ENSRNOG00000005686	-0.119189	6.28604	0.369654	0.0230146	6.28604	0.863155	0.127266	6.28604	0.334469	-0.0149379	6.28604	0.910259
ENSRNOG00000005689	0.163421	8.18315	0.16486	-0.131847	8.18315	0.259888	-0.00285418	8.18315	0.980642	0.292414	8.18315	0.0124997
ENSRNOG00000005691	-0.0258109	2.74073	0.928797	0.154333	2.74073	0.600518	-0.433554	2.74073	0.103072	-0.613698	2.74073	0.0237037
ENSRNOG00000005695	-1.384	0.357004	0.129554	0.0332258	0.357004	0.975068	-0.17402	0.357004	0.81995	-1.59124	0.357004	0.0726854
ENSRNOG00000005698	0.406622	8.14781	0.000477892	-0.090301	8.14781	0.433232	0.0794226	8.14781	0.496958	0.576345	8.14781	6.94e-07
ENSRNOG00000005701	-0.185699	0.406519	0.796243	0.240897	0.406519	0.753092	-0.607019	0.406519	0.324816	-1.03361	0.406519	0.115862
ENSRNOG00000005703	-0.130019	7.44245	0.173539	-0.101868	7.44245	0.286178	0.0229174	7.44245	0.808187	-0.00523423	7.44245	0.955768
ENSRNOG00000005705	-1.6363	1.47785	0.000284022	0.152089	1.47785	0.798178	0.136417	1.47785	0.693933	-1.65197	1.47785	0.000318159
ENSRNOG00000005707	-0.771576	1.12401	0.140821	-0.879832	1.12401	0.0855547	-0.0332863	1.12401	0.940249	0.0749705	1.12401	0.862578
ENSRNOG00000005708	-0.596795	1.99212	0.167654	-0.530039	1.99212	0.222164	0.035645	1.99212	0.928812	-0.0311102	1.99212	0.938183
ENSRNOG00000005710	0.0615957	4.83602	0.650013	-0.0559292	4.83602	0.674265	-0.0500999	4.83602	0.706409	0.067425	4.83602	0.604882
ENSRNOG00000005711	-1.76581	1.62051	1.63e-05	1.10055	1.62051	0.0949267	0.0546001	1.62051	0.854493	-2.81176	1.62051	5.69e-09
ENSRNOG00000005713	-0.0649807	6.96527	0.578929	0.0357038	6.96527	0.761013	0.0992036	6.96527	0.394522	-0.00148091	6.96527	0.989887
ENSRNOG00000005715	0.890684	3.88634	0.000259109	-0.0529635	3.88634	0.813243	-0.287322	3.88634	0.254924	0.656325	3.88634	0.0046573
ENSRNOG00000005718	0.537509	3.03954	0.197402	0.529562	3.03954	0.203083	-0.293992	3.03954	0.482138	-0.286045	3.03954	0.493068
ENSRNOG00000005719	0.427662	6.95656	0.000532382	0.0228802	6.95656	0.850518	-0.0821082	6.95656	0.508178	0.322674	6.95656	0.00826685
ENSRNOG00000005726	-2.87931	0.589963	0.000364811	-0.479926	0.589963	0.675179	-0.128924	0.589963	0.794731	-2.52831	0.589963	0.000420515
ENSRNOG00000005727	3.20948	2.15211	1.02e-14	0.233805	2.15211	0.386672	1.63317	2.15211	0.0512881	4.60885	2.15211	1.38e-18
ENSRNOG00000005730	-0.236409	5.81038	0.0612935	0.0163037	5.81038	0.898931	0.140327	5.81038	0.257186	-0.112386	5.81038	0.371886
ENSRNOG00000005731	-0.271849	1.45498	0.48995	0.220643	1.45498	0.604003	0.444502	1.45498	0.258242	-0.0479904	1.45498	0.910162
ENSRNOG00000005733	0.151822	7.46699	0.108637	-0.0436575	7.46699	0.641331	0.0395025	7.46699	0.67654	0.234982	7.46699	0.0122374
ENSRNOG00000005736	0.00802774	9.17123	0.939536	-0.163444	9.17123	0.121797	-0.0896139	9.17123	0.395901	0.0818574	9.17123	0.437084
ENSRNOG00000005749	-0.178185	2.35789	0.611839	-0.228054	2.35789	0.51192	-0.013792	2.35789	0.967298	0.0360772	2.35789	0.913639
ENSRNOG00000005753	-0.0134175	4.79575	0.932588	-0.107095	4.79575	0.494321	0.0537924	4.79575	0.731105	0.14747	4.79575	0.340031
ENSRNOG00000005762	0.0640874	7.09645	0.513824	0.121284	7.09645	0.217159	0.0246543	7.09645	0.800974	-0.0325424	7.09645	0.739621
ENSRNOG00000005763	0.324919	3.23687	0.165206	-0.136253	3.23687	0.533951	0.210099	3.23687	0.393268	0.671271	3.23687	0.00350301
ENSRNOG00000005765	-0.959061	3.39636	2.1e-06	-0.187144	3.39636	0.414751	0.147023	3.39636	0.389265	-0.624894	3.39636	0.00128896
ENSRNOG00000005766	1.28179	0.633297	0.0243666	2.25241	0.633297	0.000664951	-0.50471	0.633297	0.421405	-1.47533	0.633297	0.0438043
ENSRNOG00000005767	0.288618	1.28021	0.480337	0.52997	1.28021	0.210661	0.624204	1.28021	0.177053	0.382852	1.28021	0.424263
ENSRNOG00000005769	0.313044	3.88759	0.0722409	0.268819	3.88759	0.118279	-0.00234192	3.88759	0.98949	0.0418825	3.88759	0.811523
ENSRNOG00000005775	-0.0312216	6.89577	0.777462	-0.00560492	6.89577	0.959515	0.0741241	6.89577	0.499565	0.0485074	6.89577	0.658468
ENSRNOG00000005776	-2.1231	1.41775	1.13e-05	-0.132608	1.41775	0.84355	-0.0443135	1.41775	0.891598	-2.03481	1.41775	7.93e-06
ENSRNOG00000005783	0.194413	1.28026	0.696254	-0.0318762	1.28026	0.947306	0.394557	1.28026	0.45274	0.620846	1.28026	0.221882
ENSRNOG00000005788	-0.0929197	6.05435	0.422226	0.0311126	6.05435	0.789526	0.0677636	6.05435	0.55289	-0.0562687	6.05435	0.624537
ENSRNOG00000005795	0.21009	5.88696	0.0715479	0.0322828	5.88696	0.77795	-0.127764	5.88696	0.269595	0.0500434	5.88696	0.659587
ENSRNOG00000005796	-0.245427	6.48771	0.109967	0.0969808	6.48771	0.531548	0.0887136	6.48771	0.55962	-0.253694	6.48771	0.0986014
ENSRNOG00000005801	-0.129932	2.18331	0.722939	0.187805	2.18331	0.619256	0.45277	2.18331	0.224683	0.135033	2.18331	0.725707
ENSRNOG00000005802	0.053891	6.4302	0.576837	-0.037624	6.4302	0.693801	-0.0273949	6.4302	0.774105	0.0641201	6.4302	0.497144
ENSRNOG00000005804	0.110038	7.8857	0.312327	-0.178661	7.8857	0.0984204	0.00050113	7.8857	0.996323	0.2892	7.8857	0.00740683
ENSRNOG00000005814	-0.308985	1.76181	0.424966	-0.320557	1.76181	0.404359	-0.15166	1.76181	0.663827	-0.140088	1.76181	0.685677
ENSRNOG00000005823	-0.0724196	6.03261	0.604716	-0.134818	6.03261	0.332809	-0.0907002	6.03261	0.50952	-0.028302	6.03261	0.836107
ENSRNOG00000005828	0.143384	8.88488	0.111058	0.000841756	8.88488	0.992513	0.121812	8.88488	0.176449	0.264354	8.88488	0.00326785
ENSRNOG00000005840	0.210294	2.47843	0.454563	0.160799	2.47843	0.561986	-0.154873	2.47843	0.57475	-0.105378	2.47843	0.698513
ENSRNOG00000005841	-0.21829	5.90181	0.0660391	-0.0761198	5.90181	0.525138	-0.0400226	5.90181	0.727297	-0.182193	5.90181	0.115552
ENSRNOG00000005849	-0.151432	5.36303	0.297129	0.256512	5.36303	0.0865785	-0.119092	5.36303	0.397031	-0.527036	5.36303	0.000277357
ENSRNOG00000005854	-1.25084	4.38774	4.02e-14	0.477263	4.38774	0.0193369	0.340952	4.38774	0.0191364	-1.38715	4.38774	9.84e-15
ENSRNOG00000005856	-0.0790332	4.7737	0.67314	-0.07805	4.7737	0.676278	0.162282	4.7737	0.38339	0.161299	4.7737	0.38517
ENSRNOG00000005861	-0.915621	2.86262	0.000791892	0.707245	2.86262	0.0372112	-0.0170906	2.86262	0.942572	-1.63996	2.86262	2.59e-08
ENSRNOG00000005865	-0.140773	5.86419	0.337643	0.0087959	5.86419	0.952515	0.132414	5.86419	0.362701	-0.0171547	5.86419	0.906696
ENSRNOG00000005868	-0.488474	3.50525	0.0258364	0.058244	3.50525	0.803302	0.140054	3.50525	0.495674	-0.406664	3.50525	0.0638297
ENSRNOG00000005869	-0.0718932	1.21019	0.871591	0.346223	1.21019	0.465479	0.108846	1.21019	0.802209	-0.30927	1.21019	0.505041
ENSRNOG00000005871	-1.51435	1.93177	3.3e-05	0.111736	1.93177	0.815263	-0.00449685	1.93177	0.986871	-1.63058	1.93177	5.96e-06
ENSRNOG00000005877	0.178284	7.09881	0.40084	-0.594694	7.09881	0.00482122	-0.236769	7.09881	0.263305	0.536209	7.09881	0.0107741
ENSRNOG00000005879	0.00154343	0.455491	0.998385	0.380372	0.455491	0.602882	-0.234972	0.455491	0.720324	-0.613801	0.455491	0.373929
ENSRNOG00000005882	0.0020539	4.79225	0.988977	0.0366077	4.79225	0.805522	-0.17118	4.79225	0.232295	-0.205733	4.79225	0.151053
ENSRNOG00000005884	0.157856	7.05187	0.177043	0.0607537	7.05187	0.601575	-0.0254657	7.05187	0.827286	0.0716362	7.05187	0.537393
ENSRNOG00000005886	0.737431	2.36217	0.0172158	0.659837	2.36217	0.0300237	-0.650772	2.36217	0.0335547	-0.573177	2.36217	0.0565791
ENSRNOG00000005888	0.337967	3.87312	0.197618	0.0156282	3.87312	0.95132	0.0456022	3.87312	0.863871	0.367941	3.87312	0.156387
ENSRNOG00000005890	0.0756108	10.5791	0.390853	0.0509233	10.5791	0.563189	0.0601908	10.5791	0.494482	0.0848783	10.5791	0.335197
ENSRNOG00000005900	-0.402112	0.999496	0.568359	-0.36316	0.999496	0.606301	0.110931	0.999496	0.869958	0.0719796	0.999496	0.915387
ENSRNOG00000005902	0.134503	8.30342	0.30271	-0.0469014	8.30342	0.718546	-0.133972	8.30342	0.303591	0.0474322	8.30342	0.714917
ENSRNOG00000005903	-0.168509	1.52565	0.74293	0.0337748	1.52565	0.9485	0.0502908	1.52565	0.919608	-0.151993	1.52565	0.765299
ENSRNOG00000005904	0.210689	6.31012	0.151534	-0.231066	6.31012	0.10912	-0.0710596	6.31012	0.627939	0.370695	6.31012	0.0100504
ENSRNOG00000005905	4.33492	0.0788988	0.00297562	-0.730319	0.0788988	0.332466	-3.43521	0.0788988	0.0280233	1.63003	0.0788988	0.0485223
ENSRNOG00000005907	-0.00438291	6.29264	0.965928	0.03694	6.29264	0.71898	0.0421347	6.29264	0.678128	0.000811835	6.29264	0.993624
ENSRNOG00000005908	0.24969	4.71522	0.110523	-0.102907	4.71522	0.493084	-0.000382065	4.71522	0.998054	0.352215	4.71522	0.0198697
ENSRNOG00000005916	-0.0134708	2.9238	0.961475	-0.0164285	2.9238	0.952854	0.244876	2.9238	0.383703	0.247834	2.9238	0.375966
ENSRNOG00000005917	-0.237157	4.46326	0.25084	0.0655763	4.46326	0.755585	-0.0916441	4.46326	0.646046	-0.394377	4.46326	0.0527428
ENSRNOG00000005918	-0.132998	4.94164	0.416706	0.0453702	4.94164	0.784184	0.103624	4.94164	0.520508	-0.0747434	4.94164	0.646903
ENSRNOG00000005923	0.19082	2.75939	0.536769	-0.227418	2.75939	0.439502	0.248868	2.75939	0.434173	0.667106	2.75939	0.0275659
ENSRNOG00000005924	0.00663359	8.58981	0.936651	-0.0745083	8.58981	0.370683	0.10659	8.58981	0.200937	0.187732	8.58981	0.0239175
ENSRNOG00000005927	-0.111984	8.10195	0.200885	-0.0738175	8.10195	0.399208	-0.0750504	8.10195	0.386048	-0.113217	8.10195	0.191073
ENSRNOG00000005929	0.434199	2.64746	0.202118	-0.0552821	2.64746	0.863966	-0.19284	2.64746	0.573692	0.296641	2.64746	0.360781
ENSRNOG00000005930	-0.938682	3.31234	0.00143753	0.349497	3.31234	0.287379	0.0774369	3.31234	0.774542	-1.21074	3.31234	6.04e-05
ENSRNOG00000005931	-0.772819	7.36061	3.69e-13	0.0515791	7.36061	0.637169	-0.0336596	7.36061	0.742307	-0.858058	7.36061	5.34e-16
ENSRNOG00000005932	0.606419	4.21929	0.000454841	0.204502	4.21929	0.212361	0.0290073	4.21929	0.873947	0.430924	4.21929	0.0127861
ENSRNOG00000005935	0.464814	2.88029	0.0982118	0.0608696	2.88029	0.818735	-0.309763	2.88029	0.269976	0.0941815	2.88029	0.72247
ENSRNOG00000005936	-0.221959	4.97078	0.122205	-0.183481	4.97078	0.201618	-0.155093	4.97078	0.252173	-0.193571	4.97078	0.153089
ENSRNOG00000005944	-2.27762	3.77815	3.78e-26	-0.116415	3.77815	0.697248	-0.0857705	3.77815	0.561981	-2.24698	3.77815	2.9e-28
ENSRNOG00000005954	1.03426	1.15428	0.0549268	-0.146298	1.15428	0.746496	-0.266971	1.15428	0.649693	0.913584	1.15428	0.0631263
ENSRNOG00000005957	-0.101068	5.48561	0.494616	0.138943	5.48561	0.354483	0.114261	5.48561	0.435291	-0.125749	5.48561	0.397183
ENSRNOG00000005958	-0.0987041	8.14613	0.365783	-0.0130181	8.14613	0.905145	-0.0210804	8.14613	0.845996	-0.106766	8.14613	0.325794
ENSRNOG00000005960	-5.78199	4.64554	3.27e-103	-0.370021	4.64554	0.549197	0.0368914	4.64554	0.769974	-5.37508	4.64554	1.1e-100
ENSRNOG00000005963	0.0251375	5.73195	0.834007	0.0989566	5.73195	0.410934	0.259089	5.73195	0.032337	0.18527	5.73195	0.127175
ENSRNOG00000005965	0.487524	2.97515	0.117795	0.00572271	2.97515	0.984507	-0.495358	2.97515	0.107058	-0.0135567	2.97515	0.962983
ENSRNOG00000005970	0.310562	2.91654	0.257636	0.0829154	2.91654	0.75448	-0.261688	2.91654	0.333456	-0.034041	2.91654	0.896393
ENSRNOG00000005975	-0.0449001	4.93105	0.806832	0.347629	4.93105	0.0640432	0.573522	4.93105	0.00228058	0.180994	4.93105	0.345974
ENSRNOG00000005981	-0.926372	6.18786	2.81e-07	0.1026	6.18786	0.579749	-0.0480719	6.18786	0.781881	-1.07704	6.18786	2.29e-09
ENSRNOG00000005982	0.0622169	6.91752	0.583111	-0.124201	6.91752	0.268744	0.00140387	6.91752	0.990074	0.187822	6.91752	0.0928092
ENSRNOG00000005984	0.980088	0.754825	0.108784	0.760855	0.754825	0.197771	0.305263	0.754825	0.663498	0.524497	0.754825	0.43936
ENSRNOG00000005987	0.272303	1.85661	0.421285	0.104633	1.85661	0.749186	0.514947	1.85661	0.169508	0.682617	1.85661	0.0594602
ENSRNOG00000005988	-0.0424062	9.4393	0.750777	-0.275178	9.4393	0.0391556	-0.0830801	9.4393	0.533106	0.149692	9.4393	0.260837
ENSRNOG00000005990	-0.0851711	3.20889	0.715508	-0.00228417	3.20889	0.992261	-0.306033	3.20889	0.155574	-0.388919	3.20889	0.0730894
ENSRNOG00000005993	0.0871695	2.94068	0.769248	-0.298586	2.94068	0.291543	-0.396076	2.94068	0.159364	-0.0103204	2.94068	0.969261
ENSRNOG00000006000	-0.0776874	6.34968	0.491653	-0.0990246	6.34968	0.379096	0.0722594	6.34968	0.517655	0.0935967	6.34968	0.40039
ENSRNOG00000006001	-0.149264	7.75093	0.103998	-0.0430212	7.75093	0.64021	0.0164425	7.75093	0.856316	-0.0898008	7.75093	0.323994
ENSRNOG00000006002	-0.295512	1.34525	0.499808	0.237696	1.34525	0.614049	0.529793	1.34525	0.230062	-0.00341449	1.34525	0.994345
ENSRNOG00000006004	-0.0367043	6.42737	0.732868	0.105663	6.42737	0.329405	-0.0702994	6.42737	0.505727	-0.212667	6.42737	0.0456856
ENSRNOG00000006025	-2.74273	6.65749	3.42e-67	-0.00400235	6.65749	0.982065	-0.196773	6.65749	0.143936	-2.9355	6.65749	1.51e-77
ENSRNOG00000006027	-0.345701	6.29427	0.00187837	0.174987	6.29427	0.128106	0.0950544	6.29427	0.379218	-0.425634	6.29427	0.000141661
ENSRNOG00000006028	-0.42277	2.18919	0.225814	-0.192726	2.18919	0.591114	-0.075137	2.18919	0.813214	-0.305182	2.18919	0.350391
ENSRNOG00000006030	-1.48014	0.35749	0.123994	0.0532509	0.35749	0.962423	0.0415905	0.35749	0.95978	-1.4918	0.35749	0.117901
ENSRNOG00000006033	2.02557	2.94703	3.71e-13	0.324975	2.94703	0.140981	0.352957	2.94703	0.350368	2.05355	2.94703	3.61e-12
ENSRNOG00000006048	-0.929214	8.1949	1.31e-18	0.0684476	8.1949	0.523302	0.0211135	8.1949	0.836901	-0.976548	8.1949	2.02e-20
ENSRNOG00000006049	-0.194268	6.366	0.115285	-0.018312	6.366	0.882865	-0.0534943	6.366	0.657554	-0.229451	6.366	0.0592082
ENSRNOG00000006050	0.270573	5.60512	0.0501548	-0.0302982	5.60512	0.822106	-0.0756642	5.60512	0.584417	0.225207	5.60512	0.0951211
ENSRNOG00000006052	-1.12518	6.09583	7.2e-20	0.00454649	6.09583	0.972771	-0.0106362	6.09583	0.924683	-1.14037	6.09583	8.43e-21
ENSRNOG00000006062	-0.410574	4.78208	0.0241007	0.0036961	4.78208	0.984221	0.199246	4.78208	0.260429	-0.215024	4.78208	0.237429
ENSRNOG00000006063	-0.165221	5.08136	0.326288	0.130499	5.08136	0.446716	-0.0263478	5.08136	0.872534	-0.322067	5.08136	0.0543358
ENSRNOG00000006067	0.152865	4.37943	0.342953	0.226913	4.37943	0.161204	0.139696	4.37943	0.393184	0.0656478	4.37943	0.68965
ENSRNOG00000006069	-0.00551848	4.45165	0.973011	0.194788	4.45165	0.241566	0.0635777	4.45165	0.693191	-0.136729	4.45165	0.405248
ENSRNOG00000006076	0.0388705	7.36115	0.682657	-0.0674786	7.36115	0.475066	-0.074791	7.36115	0.427179	0.0315581	7.36115	0.735969
ENSRNOG00000006077	-0.0372268	7.30114	0.690562	-0.0662165	7.30114	0.477552	0.0354364	7.30114	0.702406	0.0644261	7.30114	0.485947
ENSRNOG00000006079	0.0256832	1.76369	0.949398	0.90238	1.76369	0.0441897	0.550293	1.76369	0.195431	-0.326404	1.76369	0.488576
ENSRNOG00000006082	1.47925	2.79466	2.3e-08	0.00413515	2.79466	0.984077	0.175897	2.79466	0.602046	1.65101	2.79466	3.14e-10
ENSRNOG00000006087	0.00908511	6.43849	0.935927	-0.0732086	6.43849	0.514187	0.123572	6.43849	0.272905	0.205866	6.43849	0.0658887
ENSRNOG00000006094	0.368842	7.8491	3.12e-05	0.0167056	7.8491	0.848142	-0.0223885	7.8491	0.801543	0.329747	7.8491	0.00017367
ENSRNOG00000006096	2.34897	0.934567	4.75e-05	0.259047	0.934567	0.520934	-0.0797922	0.934567	0.92211	2.01013	0.934567	0.000436764
ENSRNOG00000006102	-0.0220252	7.08429	0.860895	0.121926	7.08429	0.333659	0.143484	7.08429	0.253182	-0.000466424	7.08429	0.997049
ENSRNOG00000006103	0.0631798	5.5517	0.670627	0.114782	5.5517	0.440292	-0.136808	5.5517	0.350364	-0.18841	5.5517	0.198932
ENSRNOG00000006112	0.185373	0.477959	0.807026	0.216568	0.477959	0.775138	-0.979006	0.477959	0.141204	-1.0102	0.477959	0.128504
ENSRNOG00000006114	-0.603327	2.75168	0.0249298	-0.344985	2.75168	0.215926	0.0166619	2.75168	0.944362	-0.24168	2.75168	0.328528
ENSRNOG00000006116	-0.258431	5.55727	0.0565568	-0.136853	5.55727	0.315963	-0.0344197	5.55727	0.792409	-0.155998	5.55727	0.236145
ENSRNOG00000006118	-0.297844	6.75947	0.0169445	0.153978	6.75947	0.224748	-0.0165473	6.75947	0.892504	-0.468369	6.75947	0.000172143
ENSRNOG00000006122	0.0388513	1.82941	0.919324	0.0720943	1.82941	0.850903	0.124738	1.82941	0.744878	0.0914951	1.82941	0.811281
ENSRNOG00000006126	-0.0193422	7.61831	0.835177	0.0691556	7.61831	0.457896	-0.0225847	7.61831	0.806564	-0.111083	7.61831	0.229476
ENSRNOG00000006130	-0.20496	6.67725	0.0766058	-0.0324413	6.67725	0.780698	-0.040394	6.67725	0.721716	-0.212912	6.67725	0.0622835
ENSRNOG00000006131	0.504035	0.225805	0.505098	0.536428	0.225805	0.477761	0.909485	0.225805	0.305413	0.877093	0.225805	0.322787
ENSRNOG00000006132	2.37213	0.633812	0.00375652	-0.044842	0.633812	0.940356	-0.968363	0.633812	0.307816	1.44861	0.633812	0.0364051
ENSRNOG00000006136	0.0345648	6.0062	0.848701	0.36688	6.0062	0.0450367	0.19778	6.0062	0.276359	-0.134535	6.0062	0.463269
ENSRNOG00000006137	-0.251988	7.54933	0.0378854	0.0160819	7.54933	0.895155	-0.0744265	7.54933	0.534799	-0.342496	7.54933	0.00454149
ENSRNOG00000006139	0.395532	2.56428	0.194581	-0.0519043	2.56428	0.8561	0.0940438	2.56428	0.767342	0.54148	2.56428	0.0691815
ENSRNOG00000006143	-0.169651	6.81172	0.150605	0.0844823	6.81172	0.478219	0.0473002	6.81172	0.684901	-0.206833	6.81172	0.0788269
ENSRNOG00000006148	0.0274152	7.41244	0.828157	0.0810944	7.41244	0.52102	0.0222654	7.41244	0.859656	-0.0314138	7.41244	0.80309
ENSRNOG00000006178	0.0448812	5.08915	0.754084	0.307395	5.08915	0.0356764	0.253732	5.08915	0.0801234	-0.00878228	5.08915	0.952747
ENSRNOG00000006180	-0.0523934	9.02702	0.533985	-0.0476546	9.02702	0.5714	-0.0759221	9.02702	0.364967	-0.0806608	9.02702	0.335545
ENSRNOG00000006185	-0.0207474	2.88225	0.934325	0.231817	2.88225	0.372412	0.105918	2.88225	0.670062	-0.146647	2.88225	0.567813
ENSRNOG00000006197	0.196898	10.5748	0.129193	-0.088199	10.5748	0.496241	0.0554311	10.5748	0.669219	0.340528	10.5748	0.00869424
ENSRNOG00000006198	-0.0955471	2.3244	0.764572	-0.031089	2.3244	0.922716	-0.218851	2.3244	0.460863	-0.283309	2.3244	0.341864
ENSRNOG00000006199	-0.294058	3.54862	0.160216	0.256523	3.54862	0.25099	0.355764	3.54862	0.0846346	-0.194817	3.54862	0.376677
ENSRNOG00000006206	-0.0808672	6.9901	0.407513	-0.0229544	6.9901	0.814358	-0.0443855	6.9901	0.644261	-0.102298	6.9901	0.28785
ENSRNOG00000006209	-0.402707	5.41466	0.00594645	0.214382	5.41466	0.160811	0.0729093	5.41466	0.605826	-0.544179	5.41466	0.000227781
ENSRNOG00000006217	-0.213119	5.49684	0.116482	-0.0541874	5.49684	0.692735	0.0952827	5.49684	0.472281	-0.0636494	5.49684	0.634519
ENSRNOG00000006221	-0.00425844	5.80991	0.976954	0.0180691	5.80991	0.902422	-0.0745967	5.80991	0.60806	-0.0969243	5.80991	0.50489
ENSRNOG00000006227	0.112597	4.08536	0.588198	-0.0978167	4.08536	0.629874	-0.298902	4.08536	0.13689	-0.088488	4.08536	0.651736
ENSRNOG00000006228	-1.55289	5.31182	2.29e-12	-0.104	5.31182	0.654248	0.124561	5.31182	0.544091	-1.32433	5.31182	1.43e-09
ENSRNOG00000006236	0.281745	3.45651	0.16988	0.406413	3.45651	0.0504549	0.374577	3.45651	0.0873169	0.24991	3.45651	0.259997
ENSRNOG00000006238	-0.273513	3.61857	0.175033	-0.0633104	3.61857	0.759315	0.114123	3.61857	0.553575	-0.0960794	3.61857	0.626514
ENSRNOG00000006241	0.0401431	1.93368	0.910769	0.246798	1.93368	0.50203	-0.151165	1.93368	0.659421	-0.35782	1.93368	0.309763
ENSRNOG00000006244	-0.383686	3.51299	0.0718652	0.172231	3.51299	0.450615	0.112168	3.51299	0.577614	-0.443748	3.51299	0.039805
ENSRNOG00000006247	0.0971289	8.07067	0.380221	0.00745712	8.07067	0.946148	-0.0303535	8.07067	0.783534	0.0593182	8.07067	0.590431
ENSRNOG00000006248	0.13382	5.65102	0.336548	0.321678	5.65102	0.0222736	0.11345	5.65102	0.41759	-0.0744074	5.65102	0.598864
ENSRNOG00000006261	-0.42276	4.49562	0.0136392	-0.131335	4.49562	0.455398	0.186595	4.49562	0.255903	-0.104829	4.49562	0.534144
ENSRNOG00000006264	-0.139132	2.04766	0.680192	0.522066	2.04766	0.15806	0.174244	2.04766	0.598603	-0.486954	2.04766	0.180158
ENSRNOG00000006283	0.407503	4.94867	0.0705839	0.159889	4.94867	0.472322	-0.0714536	4.94867	0.752919	0.176161	4.94867	0.431986
ENSRNOG00000006285	0.00228123	7.20735	0.982907	-0.131307	7.20735	0.214475	-0.0433417	7.20735	0.68138	0.0902465	7.20735	0.389444
ENSRNOG00000006298	-0.436668	6.09353	0.000145338	0.0211632	6.09353	0.858287	0.202075	6.09353	0.0701921	-0.255756	6.09353	0.0263085
ENSRNOG00000006302	0.258824	7.83078	0.0635607	0.145685	7.83078	0.295078	-0.0100323	7.83078	0.942705	0.103107	7.83078	0.459115
ENSRNOG00000006304	0.525597	6.70287	2.05e-06	-0.0212967	6.70287	0.842536	-0.0215979	6.70287	0.847813	0.525296	6.70287	1.49e-06
ENSRNOG00000006305	0.102886	10.1585	0.215807	-0.0381164	10.1585	0.646045	0.0253209	10.1585	0.760549	0.166323	10.1585	0.0450368
ENSRNOG00000006320	0.252139	1.18261	0.67289	-1.52529	1.18261	0.00053236	-0.727893	1.18261	0.175214	1.04954	1.18261	0.00753776
ENSRNOG00000006326	0.625649	5.83828	5.98e-08	0.171993	5.83828	0.119583	0.0307065	5.83828	0.798686	0.484363	5.83828	2.61e-05
ENSRNOG00000006327	0.000773626	2.26078	0.998289	0.342141	2.26078	0.349915	0.448772	2.26078	0.218116	0.107405	2.26078	0.77584
ENSRNOG00000006328	-0.375412	5.35456	0.0152063	-0.0846299	5.35456	0.590659	0.116095	5.35456	0.439263	-0.174687	5.35456	0.25279
ENSRNOG00000006329	-0.124158	0.654118	0.832673	-0.0909668	0.654118	0.876949	0.293035	0.654118	0.617293	0.259843	0.654118	0.65757
ENSRNOG00000006334	-0.674046	1.34537	0.174233	0.0360447	1.34537	0.946754	0.436491	1.34537	0.354152	-0.273599	1.34537	0.593122
ENSRNOG00000006335	0.12415	6.4011	0.259687	-0.0402974	6.4011	0.710787	-0.154154	6.4011	0.156217	0.0102934	6.4011	0.923543
ENSRNOG00000006336	-0.0863528	5.24009	0.527541	-0.10882	5.24009	0.423413	-0.0533832	5.24009	0.687441	-0.0309162	5.24009	0.814732
ENSRNOG00000006338	-0.274973	4.70476	0.0532367	-0.0974303	4.70476	0.501225	0.210321	4.70476	0.1274	0.0327782	4.70476	0.815546
ENSRNOG00000006340	-0.0458038	7.12386	0.629358	-0.040921	7.12386	0.665851	0.0388311	7.12386	0.67964	0.0339483	7.12386	0.717653
ENSRNOG00000006341	-0.168708	1.35816	0.737166	0.366247	1.35816	0.490301	0.598997	1.35816	0.246234	0.0640423	1.35816	0.906547
[truncated: 8,531 more rows]
