# Supplementary material for: Differentially Expressed Genes Induced by Erythropoietin Receptor Overexpression in Rat Mammary Adenocarcinoma RAMA 37-28 Cells
Source: Int J Mol Sci. 2023 May 9;24(10):8482. doi: 10.3390/ijms24108482 (PMC10218110; doi:10.3390/ijms24108482)
Supplement: Supplementary file 1 [file ijms-24-08482-s001.zip › Supplementary_Table_S2.xlsx]

## Sheet: Hárok1
	Table S2. Primers for validation of gene expression via qRT-PCR based on RNAseq analysis results.
	Oligo Name		Sequence (5' - 3')
	SMC4 RAT For		TACAATGACTGGTGGCGGAA
	SMC4 RAT Rev		TTCCTGGACTTGTGCTGCTT
	KRT8 RAT For		ATGAACCGTAACATCAGCCG
	KRT8 RAT Rev		CATTCTTCAGATCCTCCAGCTTG
	IL33 RAT For		TGACAAGGACTACTCTGTGGA
	IL33 RAT Rev		ACTCCTATGTAAGTGCCAGGA
	Ptgr1 RAT For		TGGGAATGGACTGAGAAAGCT
	Ptgr1 RAT Rev		TGACCAGCACTGTTTCTCCA
	Scd2 RAT For		TCTCATCATCGCCAACACCA
	Scd2 RAT Rev		CGTGAGAGAAGAAAAAGCCACG
	Ccn2 (Ctgf)RAT For		TAAGTTCTGTGGGGTGTGCA
	Ccn2 (Ctgf)RAT Rev		ACAGTTGTAATGGCAGGCAC
	Fam25a RAT For		AAAAGCACGCTCTTCCAGTC
	Fam25a RAT Rev		AGTAGCTTTCTCAGTGCGGT
	Akr1b1 RAT For		TTTCTGCCTCATCTGCCCTT
	Akr1b1 RAT Rev		AGACCAAGAAAGGCCGAAGA
	Cst3 RAT For		AAGCGAGTACAACAAGGGCA
	Cst3 RAT Rev		TTTTGTCAGGGTGTGTGTGC
	Gpc4 RAT For		AGTTGCAAGGGATGTCGTGA
	Gpc4 RAT Rev		TGTAACAGGGCTTCACAGTCA
	Il1rl1 RAT For		GCAAATGGAGAATGGGGCTTT
	Il1rl1 RAT Rev		TCTTTGGGGGCATCTGACAA
	Cbfb RAT For		AGGGAGAGCAACGACAAACA
	Cbfb RAT Rev		AGATCAATCCAGCCCTTCCAT
	Sgce RAT Rev		TCGGCACCAACCATGACATA
	Sgce RAT For		TCGGGGCTGTAAAGAATGTGT
	Tgfbi RAT For		TGTGCAGAAGGTCATTGGCA
	Tgfbi RAT Rev		ACCTTTTCATATCCGGGGCA
	Ocm2 RAT Rev		CTTCCGTAGACTTGGGCCTTAA
	Ocm2 RAT For		ATGTCTGCCAGCCAAGTGAA
	Fgfr2 RAT For		TCACAGAGGCCCACGTTTAA
	Fgfr2 RAT Rev		TCCCCTGAAGAACAAGAGCT
	Sncg RAT For		CCAAAACCAAGGAGAACGTG
	Sncg RAT Rev		ATGTTTTCTGCCTCCTCCAC
	Stat5 RAT For		TGATGGAGGTGCTGAAGAAG
	Stat5 RAT Rev		TGAATCGCAGCAGAAAGGT
	Fst RAT For		TCATCTTCAGAGCAGTCCCT
	Fst RAT Rev		TTTTTCCACCACCGCACT
	Rps18 RAT For		TGCAGAACCCACGACAATACA
	Rps18 RAT Rev		TCGGATTTTCTTCAGCCGCT
	Kit RAT For		GGCCAACATTCAAGCAGGTT
	Kit RAT Rev		AGAGCATCTATGTCCACGCTT
	Nppb RAT For		TTCCTTAATCTGTCGCCGCT
	Nppb RAT Rev		TGTCTCTGAGCCATTTCCTCTG
	Cish RAT Rev		TGCCCAATTTGCTCCACA
	Cish RAT For		CCACTGGCTCCTTTCTTCTT
	Col16a1 RAT For		AGACAACAGTGAGGGAGAA
	Col16a1 RAT Rev		TCCCCTTGAAGACCAACA
	bActin For		ACCAACTGGGACGACATGGAGAAAATC
	bActin Rev		GTAGCCGCGCTCGGTGAGGATCTTCAT
